# Supplementary material for: Comprehensive Candidate Gene for Ginsenoside Rg1 Biosynthesis: Identification, Systematic Analysis, and Verification
Source: Plants (Basel). 2026 Jun 26;15(13):1987. doi: 10.3390/plants15131987 (PMC13364236; doi:10.3390/plants15131987)
Supplement: Supplementary file 1 [file plants-15-01987-s001.zip]

Archive with 13 entries (13 files):
- Supplementary Figure S1.tif
- Supplementary Figure S2 C58C1.tif
- Supplementary Figure S2 PgRg1-021-OE.tif
- Supplementary Figure S2 PgRg1-021-RNAi.tif
- Supplementary Figure S2 PPD.tif
- Supplementary Figure S2 PPT.tif
- Supplementary Figure S2 Rg1.tif
- Supplementary Figure S2 Rh1.tif
- Supplementary Table S1.xlsx
- Supplementary Table S2.xlsx
- Supplementary Table S3.xlsx
- Supplementary Table S4.xlsx
- Supplementary Table S5.xlsx
