# Supplementary material for: Comprehensive Candidate Gene for Ginsenoside Rg1 Biosynthesis: Identification, Systematic Analysis, and Verification
Source: Plants (Basel). 2026 Jun 26;15(13):1987. doi: 10.3390/plants15131987 (PMC13364236; doi:10.3390/plants15131987)
Supplement: Supplementary file 1 [file plants-15-01987-s001.zip › Supplementary Table S1.xlsx]

## Sheet: S1
Supplementary Table S1. The DEG transcripts were obtained by differential analysis among samples with significant differences in Rg1 content.
Candidate genes I	Sequence	Size (bp)	differentially expressed gene transcripts (Candidate genes I)
			BaseMean	log2FoldChange	p-adj
PgRg1-001	AATGCAACCTAAAGGAAATGAAAGACAAAATACATAAAATTATTTCTTGCGACTGTTTGGTTAGCATTAAGTTCATATTAAAGAAAATACTTTAATTTCCCAAAATGCAAAATACTGTTTTAAAAAACAATAAATGAAAGGATTTGGGACAGCGGTTATATTTTTCCTTTACTTCTTTCCTTTCTTGACATCCAAACGGAGCCTCAAGAAAGTTCATATCTAAGCCGTAAAAACAGTGAAATTCCTGCTAGTGTTCACTAAGCTGGCTAAATGAAGGCCATCCGTAATCCAAATGAGTTACAATGTTAATCCCTCTTTCGTTTAAATTCTATATATAATTGGAAAACTGTTATTTCCACATAATTCTCTCTCCCGTGAGAAGAAAGTGAGTCACACTTT…	1485	75.5916	-2.18404	0.00975272
PgRg1-002	GTCCGACAGAGAACGAGCTAAGAACAAGTATTAGAAAGATCTTGTATACATCACCAAAGTTGGTATAGCCTTCCTTAACTAAATAAGCACCAAACCAAAGCGTTAAAGTATAGGCTCCATACATGGCACCTTGAGAGAACCCCAAGGCTAATCCAAGAATTTGTGACCTTCTAACTGATGTTTTCTTAGGTTCCGATAAAGCTCGGTCGAAGGATTGCACTAGTTGTTGTTGCGTGGAGAATGTTGCCACTGTCCTTATATTAGACACTGCACCTGCAGCTATATTGCTGGCTTTGGAGTAAGAGCTGTTGTCTAATTTTGGACCAACATTAATGATCAAGCTGAAATAACTCGCTCCGAGTGTGAATGGAGTGAGAAGAGCAGCCAAGAGAGTCAATC…	413	9.71692	1.99974	0.00332152
PgRg1-003	GAAACAACTCCTAACAAATAACAACTTGCTAACATAGCTAAAAATAAGAAGTCAACTTCAGTCTGTCCTGTCAAAGCCGAACCCGAAGATCAGACATCTGATCCCAAAAGCGTTAATGACTGTCTTTACGCCGATCCTTCAATGCATGGTATCTCAACGCCACTAGCGTGCTCGAATCCTCCTGCATCAAATACAAGAGTGTGCCTAGTTTATCCATCTTCACTTGAATTCCATATTTAATACTTTTGGTGCTGGTATTTGTATTTTATTTTCATGACTTAGCGACAAAAAAGATTTTTTGGAAAGATTGGCTAGGTAAATTTAAGCACAATTATGATCAATGGTGGGGTTATGCAAGAGGGAGTTTTATTGTTGGGGATTTGGGTTGGGTTTGTAATT…	546	73.8586	2.56778	0.000811454
PgRg1-004	TGACAACTGAAACTCTCCAAGCTGGTATCAATGCATTGATTAAGGAAAAATTTGTTTGTTTGTTCGTTTGTTTGTATGATAAAGATTTGAATGGCGGAAATCAAGACATTAGCATTCCAGGTGGAGATGAACCAACTTCTTAGTTTGATCATCAATACTTTCTACATCAACAAGGAGATATTATGTGAAGATTGTTACTCCAAAGCATGATTTGGTTAAATTTATTGTGTGCTTATTGGTTGTTATCAGATTATCTATTAAGATTACAGCTTTGTGGGGTTCAAACAATTAGGAATTGGGTATGCAATGGTTGGTGTGTTTCGGTTTACAGGTACGGTCGGCATGGTGTTGCTACGGAAGTTGAGG	366	5.98052	2.96913	0.0163989
PgRg1-005	AATCTATTCACTATTCAGTTGGTGGGTCAAGGATTAGATTCGAAATACTAGTCGTCAGAGAAGCAGCACACAAGCTGCCGAGCACATCAAAGTGGTAGTAGTTTAGCAGCTTCGGCAGTATCACAGCAATATGTAAGAGGTACCGGGGCAACAACTATAAAACAACAATTGTATCGGTATTGACTAAAGTTTAGCAACGACGGGACATATCAGATTATGTATTGAAA	227	3.48258	4.44918	0.00391923
PgRg1-006	AAAAACCCTAAAAGTTGGTACTTTGATACTTTGTAATTCAATACATCAATATTTGATCTACCATCTATACTTCAGATTCCTTAGTTTTATAGTTGGATCCTTAGATGGCTCAATTCTAAGCAGAATAGCTCTTCGTTATGGGAACTTTTAGGGTGCAGCAGTTGACTTTGGAAGTTATAATACAATGTATTACTGTTTGATCTACCAGCTATTCCTGGGATTTCTTTAGTTTGAGTGACCCATAAACGGTGCAGTTTTGAGCAAAACTTCCGTAGCTATGAAGATCTTTTAGGT	294	3.40862	1.80917	0.0444359
PgRg1-007	TTGTAGTTGCTCCATAGTCTGCTGTAAGAAGACAGAAAGTATTGATAAGAATAATTTTTGTCAAGATGAATAACATATAAAAGTCTGCTAGATCTCAGTTATTAATGAATCAGTTCTCAACAAAGATTAATGTGAAGGTGTTCAAATATATCAGGTTTAACTTATAAAGTAATTCGAGTACCAACAATCTACGGGTGACGGGATTTGCTCATGCTGGAAGTGGTTATAGGAAAACACCAAATTGATATCATTTAAAAGGCGTGCTCAATTGGAGCCTTCTTCTTTTCAACTTGGACAAGCAGTTTGACAAATGTGCTGCCAACACAGTTTTAACTAAGCAGCCTCATACCTCCTTAATATGTCAAGATAGCATCATTGCAAACTCCGGTCAATAGAAAA…	832	56.1253	1.08233	0.0282601
PgRg1-008	GCTGAACATATCTCTTTAGCAGTTCCCAGATCGTCAGCCACCTCAGATTTTAGTCTCAGCTCTTCAAAAATAAAGTCTCTTAACGGAGTGGTGAATCGTTCACGTTCCACGTACCAAATCTCATCCAGGAAACTAGTAAGTCCCAAGTAACCATACAAATCTTCCCTTCCTTTGGGACGTTTGTTTAGACAATAATAAATCAAGTTGTATTTTGAGACAGATTCAGCCCACCTGCGGTCCAGGATTCGCAGAGGAACCCCAAAAAAGGGAACTGAGCTAAGATTAGTTCTTTTTGTCTTGATGCTCAGCAACGACTTAAGGAAGTTACTGATTTTCGATTGACTAGACTTCTCATCGGGTGAAGGCTTGAGTGCTACAACAGTCCAGTCAGAGAAAATA…	711	15.8047	-2.2013	0.00258149
PgRg1-009	CACTAAAAAAATGTCCCCCTAGAATGACTCGTGTGCATAACTTGAAAGAGTGTTAAATTGAAAAACTTTTAGTATGGACTAGGCACATTGGTATGGCTACAAATCCCCATACTCCCATAGTGTGAGGCTTGTGAATCTGACCTGCACATGTCTGATGCCATCAAAATTATCAATCTCAACACATAATTCCGGCTGTAAAACTACTCAAAAGAACGGCTGGCGCTTGCTAGCTCGTTTACAAGTCAACCGGGATTATACCCAAAACAACACTCCGTAGTCGAACCGGGTTCACTTTGTTCCAAACTTCGAAACCGTTAGGTTTAGCCAAATACCTGAGGAAAAAACATGCCCGCCCCTATGCCGCAATTCTTGTAATAATGTTTTTGGTAAATTGTTTTC…	733	8.72104	1.12292	0.00731873
PgRg1-010	TTGCAACAAAACCATGCTCTCAGCTCTCTATAAAAGAATTGGCAAGACTCGTATTGAACACCAGAACTTCCCTCCATTTCTTTCTTCACTAAGAAAATGCAGTCTCCAGATCCACTCGGGTATGACAAAAGTCTGTTGGCAAACTATGTGCCAATTTATGTGATGCTCCCGTTGGGTGTGATTTCAATCGACAATGTCTTCGAAGATAAAACCGGACTAGAGAAGCAGCTCAAGGAGCTTATCACAGCAGGCGTTGACGGGGTCATGGTGGATGTGTGGTGGGGGCTTGTGGAATCCAAAGGCCCTAAGCAGTATGATTGGAGTGCTTATAGGAGCTTGTTTCAACTTGTCCAACAACTTGGCTTAAAATTACAAGTTGTTATGTCATTCCATCAATGC…	2201	11297.8	-3.00293	8.6303e-06
PgRg1-011	GGACAAACCACTAAGATAATGCAAGATGTACGTACTACTTGCATTAAACAACGGTACCACCATTAATATATAATTGTCAAAGCAGCAACAAGTGTAGTAGTAGTAGTATTAACTTTATGAATAATATATACTTTATAAATCGTGCCTAAACACATTCTTAAAGTCCGGGGCTCCAACACATGCCGGCCGGGATACCCTTACATATCTTGATAAAACCATGTCCATCTATTTGTAACATGCTTGGGCAATTGGGATGGGTGGATCCGACAATGAACCGTTTACAATGTGATTAGCAATCCAATGATTTGCAGCCTCAGAGTAGTGTACACCATCCCAGCTAATGACTTTGGAAGGGTTTGTGCAAGAAACAGCAGCATTTATTTCACTACCATTTACAGT…	1120	10.0075	-2.54762	0.00759923
PgRg1-012	ATAGAATACAATCCAAGGCCATCCTAAGCAAAGTATTCTCCAACCATCCTTGTGTAGAGCTTTCTTGTGTAATAGAGTATTGTTTCTTTAAAGTGCTCTCTTGTTCCTTTTCAAGCTTCCTTTCCAGTTCTTGTGGTGTTTAACTTGGTGGAAGGCTTACTTAGCAACTTTCTAGAGAGATTGTTGTCTAAGGCCGCACAGTAGGACTTAGAATTCTCTCCAAGGCCATGACAGTTGGTATCCGAGATAAGGTTTTAACGAAGGCGTTTGTTATTACTAAACACCATGTCGAATGTTACGGAAGAGCAACAAAGGGGTAGGGATGAGATGCCCAACCCACCCAAAGATACAAGAAGTAACAAATTGAGGGACGCTATGGCTACCATGGAAGCTCGAGTG…	2248	262.369	2.27696	0.00060005
PgRg1-013	GATTCCCCTCTTCTTCTTCTTCTTGTTGTGTGTGTGTTGTTTTATTATTATTGTTGATGATGGGTTGGCTTCTTTTAAGGAGGAGTTTTGGGTTTGTAGAGCAAGTTCAATAGTTTGCATTTCAGACCATTTACACTGCTCTGGTAATATCGTCTTTTATCTCCTCAGAATCTTGTGACATTGCTTTTATAATTTACAGACAAACCCATCTAG	213	6.0105	-2.6355	0.0278351
PgRg1-014	AATGGAATCCCCTCAAAACCATTTATATTCTATGTTATATATACACGCACTTATCAAACCCACTTAAATCAATATTAGGAAGTACAATTGAGGTCCAAGAATCTGACAAAAATGAAGCCCATAGACGAGAAGAATCTGACAGTGACGATCCGGGCAGTGGGCCGTGACGAGGAAGGACGAAAGCCTGTCGAGAAAACCGAGGTCGGCGCTCACAACCTCGACACTCTCAAATACATAGAGAAGAAACTCGTGGACAAGGGCGTGCAGAGGCTCGACCGTCACCCGCGCGACGGGCTGCCGTTGGGGAAGCAGTCGAGGGCGGGGCACGGCGGCAACTACACGTGGGAGGGGCCAGATGGATTGGTGGAGAACGAGATGGATGAGGTACCGGCAGCGTTG…	502	331.23	1.71536	0.0128289
PgRg1-015	GGCGGAACTTGTAGTGAGAAATTCTGATAATAAGGGAAAAGAAGCCCAGTTTCGGCATACATTTTTTGCACCTCTTGCAAAAACTAGCAGAGCTGCTTCAATGGAGTACAAGTCCTTTAAGCAGAAAACAGAGGAGGAGGAGGAACAGGAAAATAATCTGTTTTTGTTGGTTATTAGGGTCAGAAGGAAATTAATAATGTTAGTTTCTGGGGGAAG	216	22.1542	-3.2252	2.54183e-05
PgRg1-016	GCAATCTTTCTTAAATTACTCTTCATTGGAAAATATTACAGCTGAGAGAGAGGATCAGATAAGTATGCTAATTATGAGAATTTAAAGGTATTATAGATAATTGATATTATATTTATTGCTTTCCAACTGATTATTTTCTTAATAATAGTGCTCAATTTTAAAGGCAAATATATTATGGGAAGGAGGGAGTAGTAAATTTAAGGGACAAAGTACATGGGATTGGGAAATTTGAAAGTTCGATTGCCGATGCAGTCCCCTTGGAGATCACTCCATTGGTCTCCCACATTCCCCCATATCCTGTATCCCTCTCCCACTAATTGCTTTCTCACCTCTGACTTGTACATCACCGCGCTTTGCCCCTTGTTTGCCTCACTCCTTAAAATGAGGCGTTCGTAAGCA…	1101	18.4284	-2.80971	0.0296734
PgRg1-017	CTACAATCTTGTTATTTCTGTTTGAACGAGCGATTGCTTTGTTTATTTCATGTCCTCTATATTAGTTGACTACTGTCTAGTAGAAGCCACTGCAAAGATAAGAGCACACAAAATTAAAAATGAAAAAGAAGAAGAAAAAGTGATTAATGTAAAGGGACAAACAAAACAATAGAGAGGTGAGAGAAATAAACTAAGCAATCATTCTTTTGAGAAAAGCTTAAAGCCAGATGTAAACATATAGTTCAGCTTTAAGACAACTAAAGGATCCAACTTCGACAGACATTTTCTGGCCTCAGATATTTTCTGGGACATTTTCTGACATTTAACTTGAGATTTTCCCAAAGGGATTATCTCTTCTCCTTGGGAAACCATCATTACTGCTACTCCATGGATATAACA…	496	10.8435	1.49676	0.0383938
PgRg1-018	ATCACCACCGCCACCTTACATTTATAAATCTCCACCTCCACCATCTCCTTCACCACCGCCACCTTATGTGTACAACTCTCCACCTCCACCATCTCCCTCGCCGCCACCACCATATGTATACAATTCTCCACCACCACCTTCATCATCACCCCCACCTCCTTACATTTACAATTCTCCGCCACCACCTTCTCCTTATATTTATAAATCTC	209	21.3665	2.66316	0.00332152
PgRg1-019	AGTTGATTAAATTTTCACAAATATAATTGAATGATTTTAACAAAATACCCCTAAATAATAAAGTTGCACTATCAGGAAAAAGTTGAAAAGAAGATCCAAGGAGAGAGCTTATCGATCTTTACATTTTTACCTGAGTCATTATACACTTTAAATTTTTAACAAAAAAGAATAAACATACCAAAAACAGGGTTGAAGTTAAATTACTTAGAGAAGTACCAGGAATTATGGCCTTCACTCACAATTCTCATCGTTGAGTTGATTGTATTTGTTCATCCTTGTCAAGATCATGGGTTGAACACTGTAAATTTGAGGTATTATTGTAGATAATTGTTTCAAAAGTCCTTTTAGATTTTCTTTTTCTAATTAGATGGGATTAAATTCTCAATCATAAGCGACATG…	956	6.38541	1.59835	0.0469656
PgRg1-020	GGAGTTGAAGGTGGTGACGTGGATTCCGCCGGACTCGAGACCGAGAACGGAAGGCTGGAAGAGGGCCTCGGGGGCACGGAAACGCTCGTTGCCGATGGTGATGACCTGACCGTCGGGAAGCTCGTAGGACTTCTCGAGGGAAGAGCTCTGGCTGGCGGTCTGGATCTCCTGCTCGAAGTCGAGGGCGACGTAGCAGAGCTTCTCCTTGATGTCGCGGACGATCTCGCGCTCGGCGGTGGTGGTGAAGGAGTAGCCGCGCTCGGTCAAGATCTTCATGAGGTAGTCGGTGAGGTCGCGGCCAGCCAGGTCGAGACGAAGGATGGCGTGGGGGAGGGCGTATCCCTCGTAGATGGGGACGGTGTGGCTGACGCCGTCGCCCGAGTCCATGACGATGCCGGT…	607	21.6936	2.38644	0.0206127
PgRg1-021	ATTTTGGGACGGAGGGAGGACAACATAGTAACACATATTTTACTATTATAATTAGAAACTACAGCAATCCTCAACAGATACTAGAATGAACTTATTGGATACAAAAACAATATAACATAGAGCAATGCAGATACAAATACTTATAAACCAGCAGCCATCCAGGCAGCATAAGTATTAGAATCCTACCTTCTGTTTCTTGCCCATTCTCCCCTTCTTCTTATTTATTTTCCCCCTCTTTTTCTCATCTCCTTTCTTGATTTCCTCCTCATTTCCTGTTTCAATAATTTCGTTTGGGGTTTGAATTTTCTTGATTTGAAGGAAGTTGACAAGTCCTCCGAGAGAAACATCCGCTTCTTTACTTTTCATGAGTTGCTCTGCAATCTCTGCCGGGGTCACTTC…	1678	31.215	-1.5694	0.0394523
PgRg1-022	GTCAATTTCGCTAAGTTTTATATATATAGAGTGCCACAATTGATATTAGGTACATGAATCAATATATAAACCCCAGAATATCTCACTTTGATGATATCAAGTTGTACGTGATGGTGATTGTCTGCATGAATTTAAACACAGTACACATTAGAATATATATATAAGAAGCCAAATTAATACACATGCAAGCTTAGTTGGATAAATAAGTAAAATAGAACTTTAACAGCACACATTGACTGAAGCTCTTGACTCCTTGGCATATAGCAACATACATTAATCGCTAATACATCTTCTTATCAAGACTAATCTTGTTATTAATTATACTTACTGGCATTGATAATTAAGAAGAGACCAACCCATTTAGCTAGGGTGCTTTGAATCACGGAGAATACATTCTCA…	1257	116.635	-2.60602	2.10429e-06
PgRg1-023-01	TTTTTATTTTTTTTTTAACGAAAACAACCTGGCTTTTTGGTATTAATAAAATATTTGAACAAAAATTACATTGTCAACACATTATTAGTGTGCATTTATTTCAACATATCATGCACGTTTTATTTATTACAAACCTAGGACCTCATTGGCCATCACTTTTGGCAGAGATGATACAGTTACATAACAGTCCATCATAAGACACACACACACACACACACACAT	222	15.1511	-5.63277	0.0126462
PgRg1-023-02	TTTTTTGTGACATGAAATCAAAATTAATCAATTTCAATAAAAAAAAACCCATTAAAACTTTCATTTGGACAAAAATTACATTGTCAACACATTATTAGTGTGCATTTATTTCAACATATCATATATGTACGTTTTATTTATTACAAACCTAGGACCTCATTGGCCATCACTTTTGGCAGAGATGATACAGTTACATAACAGTCCATCATAAGACACACACACACACACACACACAT	236	42.7846	-3.24253	0.000234182
PgRg1-024	GTTGCCTAACGCTAAGCAAAACGTTGAATTAACTATACATGCAGAATGCAGCTGGTGGTAAGTGATACACATTTATGAAGCTTACAAGTAAACCGCACAAGTATACATGTAAAGTGTTATCTAATTTACGAAACACACAACCATAACATCCTCATAAATCTTTTGATTTAAGTGAACCCAAGTGCAAGCTGGAAATACAATGCTGAAGTTAATAAAGTAAATGAAAACGCTGCCATTACGCGGGAGAAGTGGATGATTTTGCCTACAAATCATTTGCTAAGCACAGAAAAGGGAAGCAGTTTTAATATATACCTCAGTAGAGAAGCAGTTGGATATGGCTGGTGTCCATGTTGTCGCAGGGACTCTCATGTCTCGTCGTAAGTTGAGCTCTTCATTTTG…	1409	17.3915	1.89344	0.0143782
PgRg1-025	ATTTATTATTCTGATAATTGTGGTAAAAAAAAAATTAACACTGTACAGCACCTCCCCCAATTACGTGGAAATTGGGACTTAAAATAAGGTCACCAAAACTCTAAACATAAAAATTTATCTATCTCAAACTTTTTATTTACCAAATAATAGAGCTATAGAGCTGTGTATTTAGCGTGCTTGCTTTCACAGCTAACTATGTATGTATTGTCCTGACCCTAAATAATTTTCATTTCCCATCTTCTGCATGCGCTCGTCACGACCTTAAACAACGATCTCCCTAAAAAGTTGTTAAATAAGTCTTGCACCAATTAAACATTACAAAAACTAGTAAAGAAACTTTAAAAGGAACAAAAGAATACTTAAAAAGAATGTTTTATATTGCACACAAGAAAATTTTAC…	406	48.4324	2.8864	3.01897e-05
PgRg1-026	GCCATCCTCTCGAAAACCTGTCTAGCAATATCCAAAGAACCACATTTATAATACATATCTACCAATGAATTGTTTAATAGAAGAACATTGGCCAATTCACTAGTACACTTCATTAAAACATAAGCATGAGACCACATTCCCAAAGACAGAGCCCCTAAACCAGCACAAGCAGTTACCACACTCTGCAGTGCATAACCATCCGGCTCAAACAACGTTTGCAACTCACGGAACAATTTCAATGCATCATCAAACTCACCCAGCTGAACAAGCGCATCAATCATAACGTTCCAAGAAACAACACTTCTCTCAGGCATCTTCTCGAATACGTCTCGTGCATAATCCAAACACCCACAAGATGCATAAAGATGAACCAAACTGTTGTTAATATAAACATCTGAG…	1076	68.4568	2.06308	0.00272354
PgRg1-027	TGATCTTCTAGTTTGTACAATAATTTACAATAAAATACATGTTACACGTCCATTTCTTTACTGGGGAAGCTGAAAAACTGTCCTCTTCTACTTAACTGTCTCCTGTCTACATCCATGTCGAAACTCTCACTAATGGACTGCCTCTCCATTCAAGGATCATCTCATTCTCATTCTGTCCTTTTGTCCTGATTTTATAAGAAGTCTCTCCTTCCTTCACCATTTCTCGGGCTTCCATTAAATTCTCTTTGCTCAGTCTCCAACCTTCTAAGCCAATACCTGCCTCAAAAACAGGGCCATTCATGATTTCCATCCATCTTTGAAAGCAAGAGAGAGAAGAGACGTAGGGCGCGAGGAAAAGGCTTTCCATGGCTAACCTTGCTTCTGCAAAATAAGCTGGAA…	1723	71.3651	1.18618	0.0302321
PgRg1-028	ACTTGGAATTGTGGCTGCACTTGACAAAAAAACCGGCGACTGTGGAACTGAAATTCATGCCACCACAAAAACATTGTACAATCAGAATTTGAATCGATGCCACCGAATTCCGGTGAATTTTTCCGGAAGAAACAGTGGATATTCAGGGGAATTGGATAAGGAGAATTATACATATGTGACTAGCCATGGACCGAATAAGAAGTCGCATACTAGAGTGTATTACGATGGTTGCGAAAATGGCAGAACTGGGCATGATCGGAGAAGCACCAAAAGCCGTCGTGTGTGTATTTTTGATATATCGCCGGCCGCTGTGGCCACGTATCCGGTGGCTTCAGATTATTTGAGTACATGTCACTTGTGCCAGAAAAAACTCCATGGAGA	381	4.58624	-2.92395	0.0459515
PgRg1-029	TGTCTATTGGAGTCTGTTATATATGGTCCATACACCAAATAAGTTATATATATATATTTGTTAGTTAAGTAACTTGTAGATTTTCAAATATGTTTTAAAAGGAACATAATGCATCAGCTGGGTCCTAGCGCTATTTTGATGTATCATGATTTTAGGCTGTAAATGTACTACCAGTTCTGCTCACTTCCAAATAATAGACACACATTTGAACTAGAAAAGAGCCAAACCCAAAAATGTAGGAGCTCACGAGCAATAATTCTAGCTGGAGACAACTTTATTAACGGAACAAACAATATTTTATGTGCAGTTTACGGTTGTTCTGCTGGTGA	329	4.98243	1.50934	0.0473593
PgRg1-030	CTCAAAGATTAAGCCATGCATGTCTAAGTATAAGCAATTATACAGCGAAACTGCGAATGGCTCATTATATAAGTTATCGTTTATTTGATAGTACCTTACTACTTGGATAACCGTGGTAATTCTAGAGCTAATACATGCTAAAAACCTCGACTTCGGAAGGGGTGTATTTATTAGATAAAAAACCAATGCCCTTCGGGGCTTTTTGGTGATTCATGATAACTTTACGGATCGCATAGCCTTGCGCTGGCGACGGTTCATTCAAATTTCTGCCCTATCAA	278	38.5709	2.19176	0.0050089
PgRg1-031	ATATATTTTTTGGTGCCACATAGAATATTATTACTGCCTTGTAAATACCGTCTTATTTATTTATTTATTTTATTTTCTGTTTTAGGATGGAATTGGGTGTTTAGATATTAAGTTATGTATCATATAAGATCAATTGTTCTAATACAAGGTTTTGTTTTTTAATTGTCACGGGGTTCTATTCGAAATCAGCTTTCTAGGGCTTTCAAATTCTTTGTTATTAGCTTGGTTACAGTTTTTTTTACTCTAATCAAGTTTTGTCGATTATGTAGAATTTTCTAATAATTCAACTCATTATGAGGATTAGGTATTGGGTTAAATCTCACTGGTTGATTTTAATGGGCCTTCCTGTCTATAAAATTTGATATGATTTAGTTGAGTAAATCTACTCACTTCATAACA…	1164	37.9283	1.41106	0.026687
PgRg1-032	CTCTCCGCTGATCTGGAGGACTCTCCCGTCTTCAACCTCCACCTTCACTTCCTCTTTCTTCAGCCCCGGGAGATCGGCCTTGAAGACGTGCGCCTCCGGCGTCTCCTTCCAATCAACGCGCGCATTGGCAAATGCAGAGGTCTCGCCGGAAACATTGCTGATAGGAAACAAGTCCTGAAAAGGGTCGAAAATATCGAGGGAGAATGGATCGAATACACTGCTTCGTCGGCCGCCGAATAAGCTTGGAATTAGCGCCATTTTTGGGTGATCGATTGTTTTGATTGATTTATTGGGAGATTTGGCTGGTGATGAGAGGATTTTAAGTGCGAGCTATTGGATTTCGATTGGTGGTTGATGAAATGGTGGGGAGGGGAAAGGTATTTATAATGTGAAGAAGAT…	468	4438.15	1.62085	0.03628
PgRg1-033	TTTTTTTTTTTGAAATGAATGATACTTTTAGATTAACGAGTCGATCGCTTTTATATAGATAGATTATAGATAAATCCTCATGTAGACATACATAACGTAAAGAAATCCTGCTGAAACACCCAGATTTCCAGACATTTTTCATTAAACAGGATCTTTTCGACAAACATTATATAACTCGATAGGAATGCAAAACAAACAAACA	202	350.902	-1.7054	0.00491856
PgRg1-034	GCTTTAATAATTATAAATAAACTAGTTTATAGTGTTACTTGAACATGAGCTAGCTAGTATTGACTGAAGTCGATGAAAATCATGTCACCGTTCAATATAACTCTGATAATTTTGCTAAGCTTGAGCATATGCTTTTGCGTAGGTGATGCTCAAGTGGCCGGATTTCGTTTTGTCCAACAATGGCAGCCTGCAGTTTGCAACGTTACCCCCAGGTTATGCAACAATATTGTTCGACGATTTAGTATTCATGGCCTTTGGCCCTATAACAGCAATGGTACATCCATGGTAGATTGTAATGGATCTGCATTTAATGTTGCCTTGGTCTCTTCCTTCCGCGCCCAACTAGATTTCGCATGGCCTAATTTAGCCAACGGCAGTACAAATCAAGCTTTTTGGAGC…	776	1297.81	-2.56277	0.000588835
PgRg1-035	GGAGAAGACATTTACATGTACAGGTATAATATATACAACAAATATCTATATAAAATCTTTAATTTGTGTGTATTAAGAAGTGGGATTAACTTTGTTTTCTTTTACTATTGTAAAAACACGGGAGAGAAAGCATTTTGTAGCACAGAGTGCAGATACAGGCAGATAGTTATGGATGACAAGAAAGAGAAGTCGTGTAGCTCTCTAGCTTCAAGATCTGCTCCTGCTGATGATGCTTCAATATCACCTTGCACTAGTAGAAACAGTAATATTAATGGTCATCAGATTTTTAATGCCAGAAATTTTGCACGGCCAAATTAGTACTGATTCCTGATGATAATACAATTTTGGCGGCCAAATTAGTACCGATTCGTGATTATAATGCTGCTAACCAAGATCTTA…	722	9.64656	-2.47763	0.0296734
PgRg1-036-01	CACACACACTAATACTACAGTCACCTCACTCTTTACCAATACCCCCTCCCCTATATAACCATCACCCCGTGCTTCTTCATCGATCCCTCTAAGAATCCACCATCCCCACAATGTAACGCGGCGGTTCCGCTCGTGGGCCACCCCTGCCGCTAGCAGCAATGGCTTAATTAGACTGGAAGAAGAAGTGGTGGTGGTGGTGCTGTCTGTCACTCGTGCATTCCCCGGCTGAGGAACCGCCTTTCAGAGGATGGTTTCTGTGATAGGGCAACTTCGATCCTTTGGCATTTTGGCTTTCTTGGAGTTTGGCTCCAAGAAATTATCTCAAGGGCGAGTCAGATTATATATATGTTTTCTTCTATGGCTTATTTATTTGTAAGTTCAGTTTGTATGCTTTGAACG…	728	132.309	-1.71329	0.0244403
PgRg1-036-02	CACACACACTAATACTACAGTCACCTCACTCTTTACCAATACCCCCTCCCCTATATAACCATCACCCCGTGCTTCTTCATCGATCCCTCTAAGAATCCACCATCCCCACAATGTAACGCGGCGGTTCCGCTCGTGGGCCACCCCTGCCGCTAGCAGCAATGGCTTAATTAGACTGGAAGAAGAAGTGGTGGTGGTGGTGCTGTCTGTCACTCGTGCATTCCCCGGCTGAGGAACCGCCTTTCAGAGGATGGTTTCTGTGATAGGGCAACTTCGATCCTTTGGCATTTTGGGCTCCAAGAAATTATCTCAAGGGCGAGTCAGATTATATATATGTTTTCTTCTATGGTTTATTTATTTTTAAGTTCAGTTTGTATGCTTTGAATGTCTCTAGGCCTGTGG…	685	102.886	-2.57529	0.000125219
PgRg1-037	GGGATTACAACACTAGCACACCGCTGCCTGGGACCGAATCAAAGGCATATCTATTAACAGCTAATCAGATGTAATCAAAGGCACCCTTACTTTTAACACAAACTGAATTCACACTGCATATATTAGAAATATAAAGGCAGCTGTAGAATTAAGACACAATTAATCACCACTAATTTATTTATCAAATCACAAGTCTGGATATGACAGCAGAGTCATTAGCTAGATGAACTAGCTAGCTCCAATTACAAGACTTTTATCTGGGATTACAACACTAGCACACCGACACATCTTACAATAAAAAAAGTCACACGGCCTTCAATCTTTCAAGGCAACGTGTAAGCTCCACACTTGTAACCAACTGGGCGATCAGCAAGGTTGCAGCGTTTAGGAATGGTTATA…	1605	75.7561	-2.40901	0.00554539
PgRg1-038	TGACCCTTAAAAAATACTCCCTATAATCAAAGCAAATTTTGCTCATTTATATCACAAGGCGCAGAATTACACTATGCTTTGATGATATATGCTGTTAACACATACAAATTCAGCGTAAGCCGCTGATTACATAAGCTGACCCTATACAACTACTTTCTCTTATGCACGCCAAGACAACATATTATAAATGTCATCATAAATTATACAATTACTATTACTATATACTAATGCTCATAATACTTCAAATTAAAACTGCCTTTAAATCATATGTAAACATGGAAATACTCTCTCCTGAACAATTAATCCATTTTGGATGAGGAGGGTAAATTTTAAAATATTCCCCCTTTCTATTGGACATATATAACATCACCCCATTTATGATAGTTTTCAATTAAACTA…	1522	17.9653	-24.1886	3.14943e-24
PgRg1-039	GGTGGCTGGCCATTCCAATTTCCACCATCGAATGCTAATGAGTTTTGGGTCTAAGTAATGAATTATGGAGGAGCTCAAAACCTCTTTCTGATCAATTTCAGTAATATCATTTTCATCCACAGTAATATCTCGAGAGCATCGCTAAAGGAAAGAAGAGTATATGATGGGGTTCCCATGTAGCAATATAATAACATTAGTGACGCAGATATCTGGCAATCTTGTGCAGTGACCCAGATAAACTTCCGAATATTCATTCATAATGATACAGGAGGATATCTCCTATAAACTTTGTGACAAGTAAAGAGATTCAGTACTTAGATAACCAAACTACATCCAGAACTGCTGAGGTGGCAAGCAAGAAGCAGCTGATGAAGGTGAAGGCTACTGAGACTGCTACGT…	1034	150.744	-1.45005	0.0116851
PgRg1-040	GAATCTTTCAAATTCTCTCGAGCTTTTAACTTTAAAAGCAAAAGCTGACTCTTGTTCTCACTTCTCACTTCTCACACACAGCATACTACTTCTTCTTCTTCTTTATCTGACTTCCAAATCAGAACAACATTCGTGATTTTTATATTGCCAGTCGCCACACCTATAAATTTCCCTGTCTTAAAAAGTACCAGTTGTGATAGTGGGAAATATGGCAGTTGATGTATGCTCAGAGATTTCGAGCTTAGTGGCAAGTCCAAGAATCTCTTTTTCTTATGATCTCAACCAAACTGATGTTGTCCCAATTGAATGTTTTCACCGCAGATCGGATGCGTTGCTGCTAGACTTCACTACTGATTTTGATTTCGGCATTACTACTAAAAGCTTTGTGCAAGAAATTTC…	1243	7.52703	-1.8662	0.0134862
PgRg1-041	AAAATCAACAGAAGGGTTTCAGTCGATACCGTATGCAGTTGCACTGTTTAGTGCCATGTTAACTTTGTTTTATGGTCTTCTCAAGACAAATGGGATTTTACTAATCACCATTAACTCCATCGGAATTTTCATTGAATCTGCTTATCTCTTGCTCTTCATGATTTATGCAACAAAGGAAGCCAAGATCTATACTAGCAAGGTGCTTATTGTATTAAACGTAGGAGCGCTGGGAATGATAATATTCTCCACATTGATGTTCTCCCAAGGGGATCAGCATGTAACGATTGTTGGATGGACTTGTGCTGTATTTTCTGTCTGCGTTTTTGTAGCTCCTCTTAGTATTGTGAGGTTGGTTATAAGAACAAAGAGTGTGGAATACATGCCACTTTCGCTGTCTTT…	938	7.46144	2.67431	0.0309519
PgRg1-042	GCGCAATTATAAATGACTTATATTAAGAAACGAATGGAATAATACACATGAAAGAAAGGAAATTAAGAATGTTACATAAGCCAGTAGCAAGCAAATATACATGAAATAAAAAGGAAATTAAGAAGGGATCAAACTAACTAGTACGGTAACAGCCTTGTTACCAACTTGGATTCTTGGAATACACTTGCAGTAATACTACATGGTCCAGTAATAATATCTAACGGACGGACCAAGACAAACCCCAGCACCGTGAATAAAATCTGTACATTGAACATAATCTAGAAGTATATATATCATGCATATGCAACCATTTGCCTCGAATGCTTGAGCAAAAAGTTGCTAACTTCAATTGTTCTCAAGGAGAAGCAAATAGTCCAACCAGCATTCATTGGTGACTTC…	812	33.4125	-2.44823	1.24423e-05
PgRg1-043	TCTATGGGGTTTTAGAATTAAGCAAGTAGTGTTGTAATGGGTTGTTTGTGTGTAGAACCTATATATTTTGAAGCATGTTATGATGATTTAATGGGTTTGTAACTCCTCCTCCATATGCAGTTTGGTGTCTAGATGTTGTAGTAACCTTGATTACTAGTAATAAGATGCACCTGTTAGATGTGATGTTCCAGAGTTGATTTTCACAATAGCAGTGTTGATTTTTACATTGGGTTTCACCACAATCTGCCGTTAGTAGGAGTAGCTCGTTATGGTTTGGTTTTAGCCAATAGTAGTCACTTTTTTATTGTCAATATTATAAATTTTAATTTATTTATTAGTAAAAATTTGTCTAGTTGTCTTAAAGGTTTAAGGGAGAACTTGAGATTAGTTATAAATTCT…	453	34.7781	-1.31224	0.0296734
PgRg1-044	CACGGGACCAATTCAAAATCCCTTCTCTCCCTCTAAGCATTAATTGCAAGCAACAAAAATATCTTTAGGCTTTGAGTTTGAGAGATGGGTTCCAATAAGAACACTGCTTCAATTGCCCTCTTTCTATCTCTTAACATTCTCTTCTTTTCCTTAGTCAGTTCATGCAACACTTGCCCTGGTCCTAAGCCCAAACCAAATCCCAATCCCACTCCCAATCCTATTAATACAGGCAAATGCCCTAGAGATGCCCTAAAATTAGGTGTATGTGCAGATGTGCTCAATTTGGTGAATAATGTAATTGTCGGATCCCCACCAACGCTCCCATGCTGCAGTCTTCTTCAAGGCCTTGTCAACCTTGAGGCAGCTCTATGCCTATGCACTGCCATTAAAGCCAACATT…	889	6707.52	-1.08782	0.0146084
PgRg1-045	AATATTTTTACTAGATACTGATTTTTGACAATAACACTTGTTAATTCTAATATGATGCCATACCTATCAAGAAATAAAGTGTTAGCTTGATGGTTAAAATTAAAATCATTTAAATTTTAAATCTCAAGTTATATTTGTGGTTAGTACTTTTCTAATTTAATTTTCTTATAACATTCTATGATCTCCACTTATAAAATAACACAATGTATTTATTCGCAAAGCTTCCTAGCACATTCGTGGTCATCCCACTGATAACCATTTTCAAGTCTCAAACCAGTCTTAATTCCCATAGGCCATACCATCTTCGATCAGCAATATTTGATTAGACAGAGTTAGTTAATTAGTAAAGGCCTAACCATGGAAGTACACCTTATTCTAATATAACTGTTAATTCTTGTG…	1132	10.9015	3.35758	0.0185159
PgRg1-046	TATTATGGATCATGGGGAGATTAGTACGTACGTCATATATACTCCATATAAACGTAAAAGTAAGTAATTACTGATATGAAATTCTTACCTGCTATTTAGTTTGATATATTGCCAAAATACAAGCCAAATTATATATGTCATCACCATATAGTATAGTAGAGTAGACCTGGCTAGCTAAAATCCTTTTCCTTAAAACAAAGCAAAGGATGATGATGATTTCATTATCTCCTCCTTGACCCACTGCATGCACATGTGTAGGATCGATCGGATATTGCTACGGTTCCCGAAACAGATTATGCTTAATTGGAACAACGTACAGGCCGAACCTTTCATGTCACTATCTCACAGCCGTGCCGGGAGGGTCTAGATGATCCTGAATAATTTAGAGGCAGGCACCCA…	1155	4.30109	-4.18599	0.0282601
PgRg1-047	TACTATTACTTGATGAACCTCCTCCGGTTGGTTCATTGGTATAATTTGATAGTAATTGAGGAGTAATATTGATGAGTAGCGGCGGAAGGACAAGTTTGGTAGTAGTAGCAGTGTCAGGTACGACGACGACGGCGGAGCATCTACAGAGTGGACAAGTGGTGTTTGAGCGAAGCCAATGGCGAATGCACTCCACATGGAACACGTGCTTGCATGACGGAACTTGAACCAACTCTTCTTTCATCTCGAATTCTCCCAAGCAAACGCAACATGCTGAATCCATTGTCCTACTATCTTCATCAAACACTATTGTAAGAAGCTTGTCTTTCAGATCTCCTTTCAACCGCACTTCACATACTGAGGCCATGTATATTTGAGTTGGTTGATTAGAAGATGTTGGTA…	770	24.0266	-1.63725	0.0252969
PgRg1-048	GAGTGAGTGATGTATTGGAGGTCCACTGCCATCCCATCATCTCAATTGCTCCTCTAAAAACTACATTGTACTGCACAACCCTACTCTACTCCTCCAATACATCACTCACTCACTCACTCATTCTCTCTCTCTCATCTGCAAACCAAACCAGCTGCTTCTTTATCTCAAGGCTTAAGCACCAATTAATAGTGGTACATAACCCTTTAATTTCTTCTTCTTCTTCTTCCCTATACCAGTTGTTCTGTTCATGGCTCGTTTAGTGTTTGTGGTGCTTCTTTTGGCCATGGCTGGGCATTCAAGTGCTACATGGTGTATATGCAAGCAAGGGTTGAGTGAGTCAGTCCTTCAAAAGGCATTGGACTATGCATGTGGAGCTGGGGCAGACTGCACCCTCATCCA…	1148	390.92	-1.29398	0.0186388
PgRg1-049	CACCCTACTAATTTTATAAAATTCTTTTGTCGCCATACCAATGCTAAAAAAAAATCTAATTTACAAAAATCTGCAAACATTAAAAGAACAATTACTCTAATGCTGTCAATTGAAATTAAGGTCATAGGCCTTGACACCATTCACTCCAAATATACCAAAATGCTTTTCAAACTCCTCTCCGCCCTTGGCATTCTCATCAAACAGATCAAACAAGTATACTTCAATTCCAACCCCAGGTCTTTTTGGTGTCCCAATATTATTTACCACTCTTCTTACGACATTTCCATTGTAAGCTAATGCATTCTCCAAACTCGCCGCTAGACCGCCGGAGGTCGGCCACCCGGTCTCCGTCACCACCACAGGAATTTCCCCGAACCCTTCTCTCTCCATCGCATACAC…	1241	8.23447	-1.89212	0.0137759
PgRg1-050	GCTTTTTAAGAGGAGAAATTATGCTAAGATAGTCAAAACTCAAATGAAAGAAATCATAATAGTCTCAACGTAAGCCATATTTTTACAAGGTGAGAGAAAGTACGTGAACAAAAGTAGAGCATGTAAACACATGGAGTAGTTCATGTCCCTATAGATTTCAAGATTTTAAAATTTTTACATTGTGATTGAACCCCTTTTTAGTACCACATAATAAAAAGCATCGATCACTAGTGGTGGTGGTGCAGGCATTCCACCGGAGTGACCGGGAACCTCGCGGTGTCAGTGCAGTAGTCATAGATCATATGTTTGGCACGTACCCACAAGAGTTGGTGGCTTTGATGCAGGCTTAGTTCAGACAATCTGGGTTCGTCCCACCAGAACCGCTTCTCGGCACTACTG…	1209	314.304	-1.89489	0.00203134
PgRg1-051-01	CTTATATGGAGTAAGAAACGAAGTGAGTATACATATATTGTTATCGTTGTCATTTAAAGTGGTGACGCATCGTTATGTTGGATTCTATTGTAGGTGTATATTTACTACTGATCCGAACGCATATATATCAAACATGCATGGAGTTGGATATATTTAGTAGAATAAATACTACACTCTCCAACATTTTCATTGACGACCAATCCTTGATATATATACAAGGATATCATTAATTATTAGCAAAACAAAAAAGAAAAAAAGATCCAAGAACAAACTAAGCAAAAGGATCTGATCTGAAATCAAACACCATACAGCTAGCAGCGCGCATATTCAACATATATAGATGGACACTAGTAGTAATTATTAATTCTCTCTTAATCGTCGACCAAAGCAGGATCACAT…	830	380.204	-1.73083	0.0111073
PgRg1-051-02	TATCATTAATTATTAGCAAAACAAAAAAGAAAAAAAGATCCAAGAACAAACTAAGCAAAAGGATCTGAATTCAAAGACCATACAGCAGCATATTCAACATAGACGGACAGTACTATTAATCGTCGACCAAAGCAGGATCACATGTCTGGAAAGAGTGAAGAAGGAGGGACACTTTGCTCGTTCCTGAAAAAGTTAAGTGGGTCAACCAAGGTTTTCACTCGAATCAACTTGTCAAAATTTTTGTTGAAGTAAGATTTTCCCCATTTACGCGCCTTAATATTGCTAATAACACCCGAGCCACTGTTCACTCCGAGATCAATATCATCATAATTCCAGTAAGCCCTTCGTGGATTACTGGAAACATAAGGAGTCAAGTATTCGTGCAAGCTCCTGATCCAC…	1035	446.082	-1.60882	0.0351818
PgRg1-052	AAATCTTTATTCGTAAAATTTGGGATTTTACAGTATCCTTTTCATTTGATGTTTCCTTTAAGGCATGAATTTTCTTAATTGGTATGGTCCTCAAGCTCAACTAGTTGTGACCGAAGCAGAGCTCATCAAAGAAATACTGAACAATAGGGATGGTGCTTATCCAAAAATAGAGCTTGAAGGCTATGCAAAGAAATTATTAGGAAATGGGCTCTCAGCAAGCACAGGCAAAAAGTGGTTTAAGATGCGGAAATTGTCCAGCCATATTTTCCATGTAGAGAGCTTGAAAAGTATGATTCCAGCAATGATCACAAGTGTTGAGACTATGCTGGAAATTAGGTGGAAAGAGTACGAAGGCAAAGAGATTGAGGTGTTTGAACAATTCAGGGTATTGACATCAGA…	1688	13.3899	-1.84915	0.0495017
PgRg1-053	GAAGAAGATGAGGAAGAAGAAGAACATGGAATTCCCAGAAATTCGTGCAGAGAAGATGGTGATAGATCACAATCGGAGACAACTTGTACAATTGGAGAGGCTGAAAACTTTACAGTTACTCCAAATGACAGGCGACACTGCATCTTAGAGGATGTGGATGGTGAGCTTGAAATGGAAGATGTATCAGACGCGAAGGATGAAAGTACATTCTTCACGTGTGTTTCCTTTGAAATTGTTTCTAAAAGACAAGGTTCAGATATGATACATGAAGCAGCTTCAAACAGTTTAACCGAGTTGGGCCCTCTACTTGAGAGTTCTCCACCATTCCCTCTAGATTCTCCTCCACCGACTCCCCCTTTGCCTTCTTCACCATCACCTTCTCCACCTCCACCTCCACCT…	1817	318.515	-1.37733	0.0276842
PgRg1-054	ATATATATATATATACCATCTTCTTTCTTCAGTTCATCCAACACAAGGTTAATTGCACATGCACAAGAATAATGGAGAAATGCTGCCGGCCTTATGCCTTATGTCACCTCCTCCTAATGACTTTCCTCGTACAATCCCGTTCCTCCCTAGAATACACCCGTCAACCTCCTCGACCTCTCATCTTTACTTCACATAACCGCTCCGATTCCGACCCTCAACAGGTACACATATCATTAGTAGGGAAAGATCAAATGAAAATCTCTTGGGTTACCAGCTCCCATGAACATGTGCAGTCGATGGTCGAATATGGAAAAATAGCTGGGCAATACCAAGAATCGGCTACGGGAGAGCATACATCGTACCAATATTTTATGTACAGGTCGGGGAGGATCCACCATG…	1573	19.728	1.44201	0.0152506
PgRg1-055	TGGATTTGACACTGCTCATGCTGCCGCTAAGTATAATATTTGTTTGACTTTTATATCTATATATTTATAATTTTGTTTGTGTGGTTTTATTTTCTTAGCTTAATTTTTAGGATGTGTGGAACCATTATTCAATCACTTTGTTCATGTTATAATATCAGAGCCTATGATCGAGCTGCAATTAAGTTTCGGGGTGTTGATGCTGACATCAATTTTAACCTTAGTGATTATGAGGACTGTATGAATGAGATGAAGAATCTGAGCAAAGAAGAATTTGTGCACATCCTCCGTCGCCAGAGCAACGGTTTCTCACGGGGAAGCTCAAAATACAGAGGGGTGACACTCCACAAATGCGGCAGATGGGAAGCTCGGATGGGCCAGTTTCTTGGTAAAAAGTATATT…	1251	16.3569	24.7482	1.1537e-25
PgRg1-056	GTAGAACGAATTCAGGTATAAATTTGTTTCAGACTTTCCCTGCTGACTTTTCATTTGCAGACCGGCTGTAGATGACCACTTGATACATACATACAACTTAGAACAACAAACAGTCACCAATAATCCATACATGAACATGAGCCATCTCTGAAATGATGGAATCGAGCACGATCTCTTACAATTATATCCACATTATAGATTTTAGAAATCAGTTTGGTCACGTTGTGACAATCGTTGCAGACTCTGAGATTCTTGAATATACGAATCGGCACCCCCGGCTGTAAGTTTAAGAGCCCAAAAGCAATGGCAAGTCTCTCACTGTGCAGCCTAAGTGAATGTTGTTTACCATCAATAAGTTCGTCTATCATTGGTGCTTGCGAAACATCAGGAACATACCCT…	1380	71.6315	1.17977	0.0384131
PgRg1-057	AGGGTTTGCATTTGGCATCAAATTAAATCAGCCCACCTCCACAAGTAAACTAATTAATTATACTGACTTGGCAATGGAGAAATCACGTGACTTTTAGTTAAAATTTTAATTAAGATCATGCACAAGTCACGTGACTTCTATGATGCCAAAGCCAGCAACATATGTTAGTTTACTTTGTAAAAAGATGAAGCAAATTTTAGACTTCAACTATGCACAAAATGCAAAATAAACCATGAAACCCTAGCCGAAACTTGACCACGACGACCGGAAACTCAACTTAACCGGCCGGTAGTTTATCTACCCCGTTTATGGTACAGAGACGGCGATTCTATTCTCTTTTGTTGCTTCAATTCTTTGTAAAAATTCTTAATAAACTCCTCAGCTGCCTTGTCCACTACA…	578	12.7065	1.56804	0.019755
PgRg1-058	TTTGTATGGTTCAGTGATGTTCTAATTCAAAGAACTAAAATTTTCATGACTGAAGGAAGAGGTGAGAAATAAATAGTTATGCTGCTAATAGTGAAGTGCCATCAGGGGTGTCCATGCCAGCTTAGTCTTTATGTTCAGTTGTTATTCATCTTCTTTGCTTGCAGCAATATCAGAAAATAACAACCCACCCGCACTTGATATGTACAACATGCTCTTGATTGCTGATGGATTTCCAATTTCTATTAGAAGATAAAACTTTTCACCCAAACACCAGAATAAGAATTATTTTACCTGATTTTACTTTGATCCTCAATTTCAAGGCAAGGCTTTACACTATTTCTGCTTAAACTATTGATTTTAATTGTATGCTTGTTTATCTTTTAAAAAGAGGCTAGCATA…	1743	11.9975	-23.6332	3.16035e-19
PgRg1-059-01	GAAATATCTTTATGCTATTGTAGATGGTCCATACACAGCTAGTTTGATCATCTGTTTTCTGTACCAAATACAATAGCATAGAGATATTTCAAAGAGTTATCCATCAAATCTAAAATTAATTGAGAATGCAATTCAGATTATTAGCCTCCTCCACCGCTACAAATTTAAACCGAATTTTCTTCTCATCACCACCCAACATTACTACTACTATTCCATCTCTGTCCCCAACATTAATTAATTTCACCACTGCCGATCCTGCCCTTTACTCCGACTCTCAAGTAACTTTCTCTTCCTCACTCGCATATACAAGCTCAACATATTTTATTATTTTTCTTATGTTATGTCCGTTACAAAATGAGAGATTAATGTTTGTTTTTTATAATTTTGAAAGAATATTAT…	1354	360.74	1.61309	0.00992907
PgRg1-059-02	GAAATATCTTTATGCTATTGTAGATGGTCCATACACAGCTAGTTTGATCATCTGTTTTCTGTACCAAATACAATAGCATAGAGATATTTCAAAGAGTTATCCATCAAATCTAAAATTAATTGAGAATGCAATTCAGATTATTAGCCTCCTCCACCGCTACAAATTTAAACCGAATTTTCTTCTCATCACCACCCAACATTACTACTACTATTCCATCTCTGTCCCCAACATTAATTAATTTCACCACTGCCGATCCTGCCCTTTACTCCGACTCTCAACACGAAGAAGCGGCGAGTAGTACAACAGAGCAAAAACCCACCAAAGAAAATGATCCATTTGTGTCCACCAAACCACCCGTCTCATCTCCAAAACTAGAAACCACCGGGGTTAACAAACCAA…	1059	824.91	1.42522	0.0432434
PgRg1-060	CGCGCACGCGATAAACAGCACTTCTTGGGGTGACTTTAAAATGAAACTTTAATTTTTGTAAAAAACTGCCAAGGATTTTGCCCAAGTTCTTTCAGGCTAATTATGTCAGGATCTGGATAAAAGACTAAAGGTTGTACAGTTGTACCCAGTGCTCCTGCAAATAGCAGGATCTGGGGAAGGCCGTTAGGATAGAAGACTAAAACATTTATATTTACAACTGTGTACAAACTATAAATACAATTCGATGTATTAACATATCAAGTGAAATACATGAAAGAAGAACTCCCCACACATTATATCTTAATCTCCAATGTACAAATATTTATATTGTTAAATAGGACAAAGAACTGGAGGAAGCAAATATAGGAATTTACAATTACTTTTTTAATTGTGGAGTCC…	1682	54.4855	26.3882	1.06779e-15
PgRg1-061	GATTGAAATATAAATCGTACTGTTTTCTTATCTTCACGAATACTTGAATTGCTCAGTATAGTGTCTACAACACAACGGACGTCCAAATCTCTTGGAAACTCATTTGGAGCAATAGATTGCCACTTTTGGAATAGCTTGGATCCATTTTGTTCCAAAGTTCTAACGACTCCGAAAGTGGTGACAATTTTTGGAACAGAAACCAACTTTATCTTCCACTCAAGAACAACTCCAAAACTAGAAGGACCACCTCCTCTAATAGCCCAAAACAAATCTTCACCCATTGATTTTCTATCGAGTATTCTGCCATTAACATCCACCATACGAACATCG	330	67.2933	-2.02198	0.00380709
PgRg1-062	TATATATATATATATATTTTGTTATAAAAAAAAGGAAATGTACATTCACTAGAATCTTTAATATATAAATTAAAAACTTGATTACTTCAAACGAATATCAGTAATCTGAAGCCAGATTTGCTTGAACACCTTGATAATCAGGTCATGATATTTATCCGAATTCAGTGAAAGATAACATGCAAGAAGATCTTCCAAGTCCTTTGATGTCCTCATATTGTTCTCCATTATCATCTCCACCATTGACTCCTTGAAATCTCTATGCGGGTCTTGAGACGACTTCACAACTGCAAAACTCTCCGATAAGCTCCTCCGTGTGCCGCCGCCCGATGACATGCTTTTCCGGCCATGGACTTGAAGAAACCTCTTGCTTGCTAATCTTGGGGAATTAGTCCTCAGCTT…	1396	4.09855	-5.5792	0.00408947
PgRg1-063	GAACTTTCTAGGAGCTTACTTGTAATAATAATAGGATCTAGAACCCTCCATTGAGGAGGTGGGTGACTATAAATAAGAGGTGGCCTCATTTTGCCAAACAATCCAATCATAGGCCATCCTAGCAAAAGCATTCTCCAAGCTCTATTGTATAAAGTTTTCTTGTGTAATGTAAAGTATTCTTCTTTAAGTGCTTTCTTGTTTCTTTTCAAGCTTCCTTACTAGTTCTTGTGGTGTTTACTTGGTGAAAGGCTTAACAACTTTCTAGGGAGACCGTTGTCCAAGGCCCGCACGGTGGGGCAATGGCGCTCAAGTAAATGCCATTACATGTTACTTTTCCAAATGCTTTTGTGTTGCTGAAATTTGTTAGTTTGGTCGCTTGTAGAATCTCTTCACTGATTG…	2158	80.1226	3.82171	0.0127839
PgRg1-064	ATATAATGAAAGGTAAAATGGTCACACCCCATACAAAACATTTTATATTAAACATTAAAACTACATATTTCAAATAATTAAACATTCATCACGGATAAAAATAAAAATAAAAAAAAATCAATAAAAATCAAATGTAAATCTAGATCCAAACCAATGATCAAATGAAGAAACCCACAATAAAAGCCATAGCAGCGACGAGGAAGCCTTTTCTGCTACTCCACATCATCAAGATTCAAGAACCCCTTCTTCTTTAATCACATCGACTTTCTTCCTCCCGCCGCCTTTCCGTCCATTAGATCTGGCGTTGTTTAGCTAAATCTTACGAGATCCAGGCTTAAGCGAAAGATCTGAAACCATTTTCAAGTAGCCGACCTTATCTGTGTCAAAGTTCTTTCTGTT…	801	6.98091	-1.45746	0.0302321
PgRg1-065	ATTTTATTTTCACAAACACTTATATACAACTGCATTTTAACATTTTGATCTACAGACGAGAGATTATTCCGGCTAATAAGAGACCAACTAGTTTGCTGAAGCTGGGGTTGCGGCTTATTGAGAAAAACCTAGTTAATTTTTATCAAAGCTTGTGCCAAACTTGCACCAACTCTGATCTCTTTCATAACCTCAGCAGGCTGAACTAAACAGTTGTTACTTTTTGAAATGTCAGATTCGTCTGTCTTTGCAAACCTCCCGCGGATCCTTGGCTGGCTGTCGGCCAAAGCCTTCCTGCAAGCATACTTGATTTTCCTGCCAAAATTCCGCTTTGTCTTCTTATTCCTGTATCTAGAAAGTTTTTCCCTGCGATCTTCAGAGGTGCAATTGCCCAAACTTTGT…	1009	336.029	-1.50893	0.0383938
PgRg1-066-01	GCATTTTCCGATCATTTTTTAAAGCAAATAATGGCGACAATGGAAAGCTTGATTGGACTGGTTAACAGGATCCAACGTGCTTGCACTGTATTAGGCGATCATGGTGGCGAAGGAATGTCCCTCTGGGAAGCTCTTCCTACTGTTGCTGTCGTTGGTGGCCAGAGTTCCGGGAAATCGTCAGTGTTGGAAAGCGTTGTTGGAAGGGATTTTCTGCCTCGTGGATCTGGCATTGTTACAAGGAGGCCATTGGTTTTGCAACTACATAAGGTGGACGGGCAGACTGAATATGCTGAGTTTCTGCATGCTCCAAAGAAAAGATACACAGATTTTGCTGCCGTGCGTAAGGAGATTTCAGATGAAACAGATCGTATAACTGGGAAGACTAAGCAAATCTCGAAC…	2006	81.6968	4.04878	0.00127199
PgRg1-066-02	GCATTTTCCGATCATTTTTTAAAGCAAATAATGGCGACAATGGAAAGCTTGATTGGACTGGTTAACAGGATCCAACGTGCTTGCACTGTATTAGGCGATCATGGTGGCGAAGGAATGTCCCTCTGGGAAGCTCTTCCTACTGTTGCTGTCGTTGGTGGCCAGAGTTCCGGGAAATCGTCAGTGTTGGAAAGCGTTGTTGGAAGGGATTTTCTGCCTCGTGGATCTGGCATTGTTACAAGGAGGCCATTGGTTTTGCAACTACATAAGGTGGACGGGCAGACTGAATATGCTGAGTTTCTGCATGCTCCAAAGAAAAGATACACAGATTTTGCTGCCGTGCGTAAGGAGATTTCAGATGAAACAGATCGTATAACTGGGAAGACTAAGCAAATCTCGAAC…	2714	7.15986	-22.9138	6.44503e-12
PgRg1-067	GGATTATAGCCGTTAGGAGCTGCAGCATTTTGTCCCAATTCAGCCTACAAAAAGAAACCATTAACACTCTCTCACCCATTGCTGGTGCTGGGTTTATACTCACTCTTAGCTCAATAACCCATCTCAGCCTCCCTTCAACTCCATATACCATTAATATCTCTTTACTACCATTGCTTTCTATTAGAAAAGGAAACTTCCGTTTTCTCTCTCAAACCCATTTATAGAAACACGCTTTCTCTTCTTCTTCTTCTCCACTTCTCTCTTTCTATATGTATCTATATCTGTATCTATATCTACATCTACATCTATATATACACACTGATTAGCACTCTCTGTTTCTTAAGATACACCCATTCATCCCCTGTTTTACTCTCTATTACAGATTATTTACAATCACAA…	3416	13.6807	24.5057	1.92404e-13
PgRg1-068	AAATAAGTTATCCTTGCACATAGGAGTCAGAAAGATTATACTCCAGCTTTTACCACAGTACCATGATTTGTACATGACCTGTATATTATACAATCTTCATAAATTTCACATAGGCCATCATAAACTTGAGTCATCTTACAAATGCCTACTCATCACTATCTACCACTTAGTAATGAGAAGCTAAAAACTTCATCTTGGAAAACCCATAAAAGTTAAAACTAGTACAACTAATACATACCTTAAGCACTATCGTTACCATTTTGCTGCTGTTGGTTTTGCCGTTGTTGAGGCTGCGGCCATGGTATAAATGGTAGAGGCGGGCGAGGCTGCTGACCACCATAGAGCGCTGCTTGATCAACTGGTTTACCCATGATCATTCCTGTTGGTCCCACTGGATGC…	1164	13.1485	-23.76	8.82699e-13
PgRg1-069	GTTGACTATGATGAGAGCCTTCTTTTGTGGCACATCGCCACTGAACTTTGCTACAACGTAGATACTGTTTCATACCCGGGCGAGAAAGATGCTGCTCCAAATCTAAACTACCGTGAGTTTGCTAAGCTGATTTCAGATTACATGATATATCTTCTGGTTATGCAGCCTAATATGATGTCTGCAGTGTCTGGCATTGGCCTAATAAGGTTCCGAGATACATGTGCTGAGGCTTTTAAACTCTTTAACAGTGGAAAATTAGAACTAAAAAAGCCTGGTGTTCATTTCTGTGGGGGAGGCAAAAGGGATAGCAATGAGTTAAAGAGAGAGGCCTGCAAAAGTATTCTTGCTGTTAACACGGAAGTTAAACCGGTTACTGTGAAGGGAGATAGGAGTAAATCG…	680	8.59774	-2.80431	0.0323911
PgRg1-070	TCAGTTATATATATATATATTCGTTTCTCTATTGAGTTGTTTATTTGATATGGATTTCCTTTAGTTTAACTTCTGAATTCCTCTGTCCCCAATAAGCTTTTTGGAACGATCTGCAATTGTTTACAGGGACAGGATCTCTCTTGTCTATGGGGATAATGTTAAGTTCACTTGGAGAGATACGTTTGAGAGGTGCATTAGACTTGCTTCATGATGCTTGGCCTTGGCGACATGGCTATTCCGTCAATGCTCCTGGCATTAGTTCTCTGTTTTGATCATAGAAAGGGAAAAAGTTATGCTAGTCCCTTGGATTTACCAGCTCATAAGGGGCATAAATACATCTGGTATGCCCTTTCTGGATATGCAATCGGACTGGTAATTGCTTTGGCAGCTGGCATTTTA…	961	10.6362	24.1602	4.49784e-13
PgRg1-071	AATGGGAAAGAGCTCTGCAAGAGTATTAATCCTGACGAGGCGGTGGCTTATGGCGCAGCTGTTCAGGCGGCGATTTTGACCGGTGAAGGGGATCAAAAAGTGCAAGATTTATTGTTGCTTGATGTTACTCCATTGAGTCTTGGCCTTGAAACTGCTGGTGGTGTTATGACTACTTTGATTCCAAGAAATACAACTATTCCAACCAAGAAAGAGCAGATCTTTTCGACATATTCGGATAATCAGCCGGGTGTGTTGATTCAGGTCTATGAAGGTGAGCGTGCTAGGACTAGAGATAATAATCTTCTTGGAAAATTTGAGCTTGCCGGAATTCCGCCGGCACCTAGAGGTGTGCCACAGATCAATGTGGCATTTGATATTGATGCTAATGGTATCTTGAAT…	586	3531.76	1.46409	0.00501239
PgRg1-072	GAATTATGCATATAATATGAGGAATACTGTGAGGGATGAGAAGTTTGCTGTGAAGTTGGATCCTTCTGATAAGCAGAAGATTGAGACTGTTGTGAATGAGACGGTAGATTGGCTGGAGAAAAACCAGTTGGCTGAAGTTGATGAGCTTGAAGATAAGTTGAAGGAATTGGAGGGGATGTGTAATCCTATTATTGCAAAGATGTATCAGGGTGGTGACGGCAATATGCCTGGTGGTGGCTATGATGGTTCTGGTGGGTCTAGCAGTGCAGGGCCTAAGATTGAAGAGGTTGACTAAATGTGATGAGGGGGTATTAGGGGAAAAAGAGTTGTGTATCTGTTTTTTGATATCATGTTCAGTACTATGTTTTTGAGTCTTAGTTTGTAAAAATCTAGTGTTTT…	569	952.38	1.34591	0.0181695
PgRg1-073	AAAACACAAATGAAACCCGATTCAGATTTGCAAATAAAAATCATTCAAACAGCTGAGAACTATTTCACAAACATTGTTTACTTTTCCAAATTCCTCTTCTTCTCTTTTTTATTCCATATTTCCCCTGTTTTTGATTACCTCTGTTTTCTCGATCTTTATCAATGGCGACCAAAGAAGGAAAAGCCATCGGAATCGACTTGGGCACAACCTATAGCTGCGTTGGCGTATGGCTAAACGACCGAGTTGAAATCATCCCCAACGACCAAGGCAACCGCACCACCCCCTCCTACGTTGCCTTCACCGACACCGAACGCCTCATCGGCGATGCGGCCAAGAACCAAGTCGCCATGAACCCAGCCAGCACCGTATTCGACGCCAAACGCCTCATCGGCCGGCGTT…	1256	7629.66	1.66146	0.00272354
PgRg1-074	GTGAGTATAAGCTATTTTTAAATTATGCTACCATAACGATTATAAGCAAAATTCTGACATGCATAGTGAAGCTCTGTTTTGAAAGCAGCTTCACCGGGTAATTAAATCCTGAGATAGGTTATGAATCATACTTTTCCTTGACAATGTAAAGCCAGGGCTTCACCATAACTACAAATAGTGTGAAAAATTATCACAGCAGATAATGAATTACTCTTAATGAGGCCTTAATGTATTCATTAAAAACTCCTTAAAAGACAAGTAGCCAAGAATTTGGGTCAGAATAGCCTTCATTAAGTAACACCTACAATATCTCAAGTACAAATACTTCAACAGAAATTGCTAATTGGAACTCAGGAGACACTCTTCCCCCATATGGTGTAGCTCCAGATATGCATCTAC…	1622	34.6484	-25.0845	4.64424e-14
PgRg1-075	CCGATCTCAGAAACCCAAAATCTGTTGTATTCCAGCCCCTTCTTTCCTCTTTCTAGAAATGTCATCTCCATATTTTGTTTCCCCTCTATATATCTACATTCCCACTATTCCACAATTAAATTAACGAAAAAGATAAAAAAGGAAGAAAATGTCTCACTGCCTCTCAAACATCACAATCTCTCACACCATTCCATCCCAAGTCCAAAGAAGTAGTACCACTTCCATACCCCAATATTCAAGATTTCCCAAATGGCCCTCCTGCCAAATTGGTCATAGAAATTGCCAGAACACTATCAAAGCCATGGCAGGAAATAGCAAAGATAATCTTGACCATTTGCAAAGAGCAAACAAGATTCAACCCCAACAACCCAAGAAAAGAACTCCTCAATCAGTTCCCAT…	571	2198.14	1.41643	0.0169424
PgRg1-076	GAGAATGAGAGAAACTTGCCGAACTCTTCTTCGAAATGCATGGATTGATGTGTTTGTGCACTTGTTTGAGTGCATACATGTGCATGTTAATTGATCAAATAATCAAGATTTTGCAAGAGATTGCTAGAGAAGTTTTGGATGCCGCTGCTCGTGTTATTCGACCGGGCGTGACTACTGATGAAATTGATTCTGTGGTTCACGGAGCAACGATTGCTGCTGGAGGATATCCATCTCCATTGAATTATAATTTCTTTCCTAAATCCTGCTGCACGTCAATCAATGAAGTAATTTGCCATGGAATTCCTGATGCTAGGAAATTAGAGGATGGTGACATTGTAAATGTTGATGTGACGGTGTACTTTAAAGGTGTTCATGGTGATCTCAATGAAACATTCTTTG…	1157	10.6507	24.1341	4.65066e-13
PgRg1-077	TCAAATTTATATACAAAATAATGTATCCCCACTTGCCTTAATCCCTGACCTCCGACAACCCTAAAGAATGAAATGTGGAAGCCACATTATGTTATTGTTAAACAAAAATGCTACCGTCAGCACATGCATTCATACATACACACGTATTTTACCCGAAGACAATAATGCAAGTGTAGTGTAACCACCTCCAAAACTGCTGTCCCAAAATAGTGGATTTTTAAGAAGCCATATTGCTGAAATTCCAAAACTTTTGATCTTTAACAAGCTCTGTGTCAAGTGCACTTGTCAGTGTCTTATTCCTGATACTCTGCAGATGATGTGATCTCAATGCAAGATTGCAGGATTATCACAAGGTCAAATATATACTGGAATCGTTTCGCATACACTCCGGGATAGGAT…	2190	18.5819	24.9183	6.85229e-14
PgRg1-078	AAACATTGGTCTGTCATTACAATTGGTCACAGCCACGAATCCCCAAATTTCCTCCTCATTTTCGTGGAGAACACGAGAAACATCTTTTCCCTTCGGCGTCGAAACTATACGCGATTCATCTCTCTCTCACTCACCGGATTCTTTGCAGTAGTAATTGTCTATCTATTTGCAAACATGAGCAAGGGACCAGGACTTTTCTTGGATATTGGCAAAAAAGCTAAAGATCTGCTGACGAGGGACTATATCTCTGATCAGAAGTTTTCGGTCTCCACTTACAGTGATACCGGCGTGGCATTGACATCTACTGCAGTGAAGAAGGGAGGACTCTCAACTGGAGATGTTGCAGCACAGTATAAATACAAGAACACACTAATTGATGTTAAGTTCGACTCAGAATCA…	1655	16.1626	-23.4974	1.48867e-12
PgRg1-079-01	AGTCATTGTACGGCCATCAAGATTCTCCTTCAGACTAGAGAGAGAAAGGAGACTTTGTTCTCCTTAATTTATACTCATAACTAATACCCTCCAAACTTTTATACACTACCACTTCATCTTATTAATCAATCTTAAAACTTTCAATTGTGAGACAACAAGAGATGATGATATCAAATGGCCATAACTCACGCACCTGCCTCCCCTCCGCCGCCGATGATTCATCCTCCGTCGTCGCTGGTGCTGGTGCTGGTTCTGGCTCTGGCGAGATCGTGTTGTTTGGCGTACGTGTCAAGGTGGATCCTATGAGGAAGAGTGTCAGTATGAATAATTTGTCTCAGTATGAACAACCTCAGGACTTATCTAACAACGCCGACATCTCCGCCGCGGCATCCGCGGGCG…	1821	13.0849	-23.7551	8.82699e-13
PgRg1-079-02	AGCAAACACCGCGCCACATGGTGCACCCTCCTATCCACCTGATCTGATCTGTCTTTTTTCTCTATATAACAGCACATTCAGTCTATCAATTCTCGTTCTTTATATTTCCGCCATTGTACGGCTATCAAGATTCCTTCCCCCTCAGAGGAGAGAGAGGGAGAGAGGAGACTTCAATACACCGTTACTTCTCTAATCTAATCCATCAATTGATCAATCAGTCATACAGGATGGTTTCACGTTGCTGCTCGCACTGTGGTTCCAACGGTCACAACTCTCGCACGTGCCTACCCGCCGTTGCCGATGACTCCTCCGCCTTCCGTGGTGGCGGATGTATCTCCGGCGAGATAATGTTGTTTGGTGTCCGCGTCAAGGTGGATCCTATGAGGAAGAGTGTCAGTA…	1791	12.1043	-23.6454	1.06177e-12
PgRg1-080-01	TTTAGTCTCCAAAGGTTTGGTACTATTTTCGAGGATTTGATGCTGTCTTCTGCAGTTACAATCGCTTTTCTAATTACTGGGGTCTAATTACTGGGGATGCCGTCATACCAAACACCTTTGGCTTGTCTCCAGATTTGTGATAAAATTCCTTCATTATTTTTGCATAAGGGTGATTACCAGTAGCACGGTGGCATTCGTCAAGTATCAATAATCATATGATTTCCAAATTCAAGAACGCTTTCCTCAATGCATCCAACAGAATTTGAGGTGTCATAACCAGCACCTTCAATGTAAGTTATTGCAGGGTTATCAGTTTTGCCTTCCAAGATCTCCATACTTTGGTCTAAAAAAACATATCCTCTAATGCTCATTGTATGTTTGATAGGTTCAACCTTAAAA…	1731	12.851	-23.7283	9.31554e-13
PgRg1-080-02	GCTTTTTAAACTGAACCATACTCTGTTTTAGATTATTAGTATTCAATCCTTTGATTGTCATGTTCAAGGAACAAATCTGACCTTTTCTAATTACCGGTGATGCCGTCATACCAAACACCTTTGGCTTGTCTCCAGATTTGTGATAAAATTCCTTCATTATTTTTGCATAAGGGTGATTACCAGTAGCACGGTGGCATTCGTCAAGTATCAATAATCATATGATTTCCAAATTCAAGAACGCTTTCCTCAATGCATCCAACAGAATTTGAGGTGTCATAACCAGCACCTGCAAGGTAAGCAGAAAGAAAACAAAATATGTACCACTATTACAATATTCTCACTTCGCACTGACATGTAGTTGGAAGATATAACATTGCGTCAAGGAGACCTTTATTAACT…	1983	11.8383	-23.615	1.13479e-12
PgRg1-081	CAGGATCTTCAACACATATGGGCCAAGGATGTGCATTGATGATGGCCGTGTGGTCAGTAATTTTGTTGCCCAGGCATTGAGGAAGGAGCCATTGACGGTTTATGGTGATGGGAAGCAAACAAGAAGTTTCCAATATGTTTCTGATTTGGTGGATGGTCTGATGCGTCTGATGGAAGGAGAACATGTGGGACCTTTCAATCTTGGAAACCCTGGTGAATTCACCATGCTTGAACTTGCTCAGGTGGTCCAGGAAACAATAGACCCGAATGCAAAGATAGAGTTTAGGCCGAACACAGAGGATGACCCACACAAGAGGAAGCCTGATATCACCAAGGCAAAAGATCTACTTGGTTGGGAGCCAAAGGTGCCCCTTCGCAAGGGTCTGCCTCTAATGGTACA…	893	10.8909	24.1953	1.10498e-15
PgRg1-082	TAGAAAAACAAATATTTTAATTGATTAGTTGTTTATTCTCAATTTTGTATTGTAGTTCAACGAATTTGTGATGGAATTACTAAATTCATGTACATGAACTAAAACAACTATTATTATTATGGAATGAAAAAACTACTACCCATCTCCACGAATCACAACAATAGCATTCAATCCTACATCAAGCAGATCATATCAATATCCATACTTTAAAAATGAAATGTTGAGTTGTACACATCCGTCATCGTTCCTTTTTAACAGCAATTAAGGAAATTAGAGAGCATAAGCCAAATAAACAATTATGATATAAAATTAAAAATTACTTTAGTGAATAGAAAAGTTTACAATGATGCCCACCAAACTTCTCTAGCAATAATAAGCATGTTCTTGTTAAACTTTGAA…	2880	12.2494	-23.6618	1.03396e-12
PgRg1-083-01	AGACAGACAACAAGGATTTGATTGCAAGTTTGAACCAATGAATCAACTTTCATCCCAAATCAGTACTTTTTCTCCACAACTCTCACTGCCACAAAAAAGACAACTGAGAATAGGCCAACAAGAACAGATAAATTATTACGTCAATAGAGCAGTTGATATACTAATTCCAAGTTTTCACAGCAGCAATCCAGCAGTATATTTGACACCAGTTGGTGGCAACCAAGAGTTACCCAAAAGAAACTGAGCCACAGTGAATGCTTTGGCTTGAGCTGAAGTATTCAGTACATGATACCCTGGCCACTTGACCCTGCGGCCCAAGCCAGCCCCCGGTCCGTAGTTCATGTATTCACCGTAATAAAGTGTATCCAAGGCGAAACTCGTGTTCCATTCTAGCCACCC…	1227	14.8223	-2.39196	0.0394326
PgRg1-083-02	CTCCGGTCATCGGATTTTAGCCATTCCGGGAATTTATCACTAATTAACTTCCTCTTTTTCATCCACCCCGGCCGACTGCCGCTGCTACCACCACCTTTGCCACCCTTGGAAACTTTTTGAGGTGGAATTAGGCGGACATTGCCTAGAATTTCACGGACTAACGAGGAAATTTGGTTAAGGCTGCCGGCCACTAAACTTTGGATAAAGCTATTGGTGCCATCAAAGCCTTCTATACAAGTGTCTTGATTTATTAACGCCGCGCTCAACCATGTCTTCAAATCGGCGCTCAGATTACCCGTACTGTTGTCTTTAGCATTGTGCAGGTTCTGAGTAACAAAAAGAGTGGAGGTCAATTCGTCGGTGGAGAGCTCAAGCAGATCAAGGCAGTCGGAAATGGCA…	929	11.3476	-2.93571	0.00900866
PgRg1-084	TTGGTAAAGAATGTTCATCTCCGGGAAGAATGATGTTTTTCTGGAGCGACAAACTTTAGGAGGTAGAAGTAGTAGTAGATTATGGGGGGGGGGCACTGAAATTGAACCCCCAACAATGTATTTGATTTATATTCTAAAGAATCTCTTACAAAGTTATACATATGTGGAGACAATTTTTTCGGAGGTTTATGGCTAATGTTGCTTTCCATTTCTGAGTCTGGGCTGTAGATTCGTGATGAACTTGGCTTGTTTGCAGACTTTTGTTTCCTCATTTGTCAGCATATATTGATAACATGAGGGAGGATAAGCAAACTGTGGACTAGGGTAGGGAACTTCAAAATGGTGGGGGAGTTTCCAATTATGAATGGATGTAATGAGGCCCACAATAAAGAGAGAGAA…	3465	9.29643	-23.278	2.49569e-12
PgRg1-085	TGCTAGCCAAGAGAAAAATAAAGAAAAGTCTGTAGCATCTTCCAGTGATACTACTTGACATCACTTTCAAGTATTATATAAAAAGCCAAAATCAAACTTCCAGCCTTCAGACTTTTCAAGATGAAGGGCTATGCCATTGAGCTTCCCAACTCCAGAAAATTTATCCTACCAATCCTAGCATTATTTCTTCTAACCACAATTCCACTGTATTTACGAAACAGTCCCTTATCCCCACTGCACGCTCTAGAGATTTATATCAATGGTTCAAGAAGCGCAGAAATAGAGCATAAATGTAATGTGTTTCGAGGAGATTGGGTGCTAAGTTCTGAGAGGCCTTACTACACGAATGAAACTGAGTGTGAGATAGATGAACGACAGAACTGTATCAAGTTTGGGAGA…	1589	31.6174	-3.75566	0.0043198
PgRg1-086	CGCCGCACCATGAGCTGTTGTCACATCTCACTACAGAGGGGAGTGCAGAAGTCATTATAAGACAACGAAATCTTTTAAGTTTCACAAGACATCAATTTCAAATTGAAAATGTTCAACATCCACAAATTTTGGCAGCTAAAATCAATATCAATAAGTACCAGTAACTAGTTCATCATAAATAGGATCCAAGATAATAAACAGCTCGCTTCATAAACCAGTCCCCTATCAGATAGGGCTATGCTATCTTCCTATTAAATACGGGCTTATGTATTTTGATGCTTTGAAACATAGTAAAACATAGAAAATATCATAATTACACTATCGACTCTTGTAAAAAACTTAAAAACTAGAATCAAGCATTTCTTCCCACCAACATAGTATTGGAAGAAATGCTAAAGA…	1745	23.2606	-24.5583	1.71808e-13
PgRg1-087	GGATCATCCATATGAATGAAGAATGAAGCCCGTGTCCTTTTCTCTTTGTCTCTCTCTAGTCGTGGCTAACTACCATCTTCCCATCTATCTCCTTACTTACCCCAGTCCCGCACTCTTTCGATGCTCTCTCTCTAATAAATTCCTCACACGCTTAGCCCAGCCCCAGCTATATTCTAATTCCCACCATTTCATCTCTCCTAAACCTCTCTCTCTCTCTCTCTCTCTTATCTCTCTCCAAAATAAAATAAGCTTGTAATTTTGTAATCTTTTGGGTGTGTGAATTCTCTGAAGAAGCAAAGTCTTCTCCTTCACACCTTGCAGTCTCTCATTTCTCCTTCCTTTCTCAACCATGGAGATTGACGAATCTAGGGTTTGACGCCACTCAAAGCTTACCAAAAG…	2013	25.0665	-23.4212	1.77227e-12
PgRg1-088	ACTCCACAACCAACATCCAAAATAACGCGGGTCCTTTTCCCCCGTGCAATTTTCGGAAGAGATTGCTGAATGAAATCAATGTAATGAAGAGCGCCATGTATAAATTGTGTCCCTCCACCAGGAAAAGTCAGGTGATCACCGTTAACTTTTACCCAATTCTGATGTCCTTTAACTTCTGCAAGCTTGGTGTGGGGGACATTATAGTACCATATCTGCTCCCTGCTTTTCGGCCACTTGATTGGCTGTCTGTATCCTTCAGGAAGAGAGACGAGGCAGGTCGGAGCTTCATCTGGGCAGTGCCTTTCTCGATGTTGATAGTGGTTCCTATGTGGAAGCTTATTAATAGCTTGCACATT	356	16.6532	-1.18172	0.0282601
PgRg1-089	AGATTCGAAAAACAACCATCACAAACAATTGTAAGTGGAGCAAATGCAGACAATTCTTGGCCATCCTTGGTTTTGTATTGCACCCCTTTTACACTTCCCTTTTTCTCAACCAGAGATGTAACTGTCCCCTGTTCCATTCTTACATTTGGAAGTGATGCAGCTTTCTCCCTCATTCGTTGAACAAAACGCCCGTTATGAAAGCTTCTTCCAGCTACATCCGAATGAAATTTCTCCAAGGGGTAAGAAAGCCTGGTGTTTTTACCATCCATGTAAAGGGCATATCCAAAAACTCGTTGAGCATCGATTTCATTCACACAATCCTCTAGCCCTAATTCAATCAATTTCAAGTAGCCTCCTGGTTGTAGAAGTTCACCTACAATTCTGTCTTGCTCAGTTAAG…	552	19.915	-1.9558	0.0311836
PgRg1-090	AAATTACATTAAACGAAATGGCACATGTTTGAAATTAGTGTTCATGATCTATACTTTATATAACAAGAGTCAACAAATTATTTCACAAGTAAAACATCCTAATAAAAAAATTAACAAGAGAAGCTGCACATAGAGGATTATTACAATGCCAGTGCAATCATCAAAAATCAAAATCTGGTCCTTGCATCTCTTATATTTGTAGCCAATGAAGTAAAATAATGGCAAAGACCAGGAAAAAGCATATAAATTTATTTAAAATGAGTTCGAATGCTGTTGCAGTGTTCGGTGGTGGCGATGGCGATGGTGCTGCAATATCCTTTGTAGTAGAGCACATGTGAGGTTGTCTTACAATGTATATTTGATCACCGTGGTTATTTTCCTTGTAAACATCCTGATTCC…	1950	26.6625	-1.69181	0.00391923
PgRg1-091-01	GTTTTGAACGTGAAGACGAAAGAGTCCATTTCTCATGTCAGTATTATTAGTACCTGCAAATTCCCATTAGTATCATTGTATCAATCAGTTTATTTATCACTACCGTGAAGAGGAGTGAGAAAGGAAGAGGGGAGAGACGACAATGGCGAATTCTACTGCATATTCTGCAATTTCCATTCGGCCGGAGAATTTGTCGCATTACAGTTCAATCTCAAGGTTTATCGATTTCACCTCTAGAAACAAAACTTCCAGGTTGTTCTTCTTCACTAAAACCTCAGATTTGCCGAGGTTTAAAGGGTCTTTTACGGTGAAGAATGTGTCGAGTGAGCCGAAACTGAAGGATCTCGTCACTGAAGAAGGAGCTTCAGCTGATCTGAGTTGTTTCACACCTGATGCTGC…	1812	152.008	-1.7912	0.0444359
PgRg1-091-02	GTTTTGAACGTGAAGACGAAAGAGTCCATTTCTCATGTCAGTATTATTAGTACCTGCAAATTCCCATTAGTATCATTGTATCAATCAGTTTATTTATCACTACCGTGAAGAGGAGTGAGAAAGGAAGAGGGGAGAGACGACAATGGCGAATTCTACTGCATATTCTGCAATTTCCATTCGGCCGGAGAATTTGTCGCATTACAGTTCAATCTCAAGGTTTATCGATTTCACCTCTAGAAACAAAACTTCCAGGTTGTTCTTCTTCACTAAAACCTCAGATTTGCCGAGGTTTAAAGGGTCTTTTACGGTGAAGAATGTGTCGAGTGAGCCGAAACTGAAGGATCTCGTCACTGAAGAAGGAGCTTCAGCTGATCTGAGTTGTTTCACACCTGATGCTGC…	3378	686.968	-1.69735	0.00189487
PgRg1-092	CTTGTGGGTGTGAAATCTGAATGACGACGAGGGAGAGGTGCACAATAGAGGGGAAAGATGGAATAAAACTGGATGCCTGGATATTCAAATCCAAACCCACCAGCACGAATCATAATTATTATATGGCAGTAGTGCTGGTTCATCCTTACTCAATTTTGGGAGGTTGCCAAGCCCTTATGAAAGGTATTGCTCGTAATTTGGCCGATCTTGGCTTCCCCTCTGTCATCTTTGATATGAGGGGCGTTGGCAAATCTACCGGTAGGCCTTCCCTCACTGGATTCTCTGAAGTTAACGATGTCGTTTCTGTCTGCAAATGGGTCTCCCAATCCTTACCTGCTCCTCCTCGCATACTCCTTGTTGGTTCCTCTGCTGGTGCACCTATTGCTGGATCCGCAGTTG…	2949	14.9878	-23.9437	6.47856e-13
PgRg1-093	CAAGGGCTACTCCCGGCTCGGCGCATCTCACGTCAACTACAACGACGCGTTTGGGCCGGAGATGTGGGCTAAGCTGACTTCTGATCCTTCTACTAGGATTTATATGCAGCAGCCCGATTTTTGTTAGTATGATGAAGGAGTTTCGGTTAGAGCTCACTATACCTGCATGGACATGTTCGAACAACCGGCAACGTGTTGCAGTTCGTC	207	11.5174	-2.24918	0.00849653
PgRg1-094	TGCCGTCGGAAGTTTCCAACTTCTACCGTCCTACTGCTAATGTTAGTAACGCCGGCGAAACTCCGTTGCTTAGCCCAAGCACCAACGACAGCAGCAATTCGGTCAGGAGAAAAGCATGGCAGAGAGGCTTCGGTTGGAGGGCTTGACGGAAGACGGAGCACGGCGAACGAGTACAGAAGCTCTACTCTTGCTGCTCGGCACGGTGATCAAAAGCTGTAGCAACAGATCCGCCGCCTACGCTTCTCTCAGCAACTACTCCGATGCCTTACCCGATGCCAAAATGACAGTCGAGCTGAAGCCTG	302	51.3824	-1.31844	0.0469656
PgRg1-095	GCAGTAAACAAGGTTCATTTTATTTTGAAGCATAAAAACCCAAAGAATGGAGAGTATGTTGAACATCATGTCAAGTTCCCACCATCAGTGCCATCTGACAAACTTACTCATGTGTACACTGCCATTTTGAAACCTGATAATGAGTTACGAATATTGGTTGATGGGGAAGAGAAGAAAAAGGTCAACATTTTATCTGCTGAAGATTTTGAGCCAGCACTAATCCCTGCCAAGACAATACCTGACCCAGATGATAAGAAACCTGAGGACTGGGATGAGAGAGCAAAAATTCAAGACCCAGATGCCACAAAACCAGATGATTGGGATGAGGATGCACCTATGGAAATTGAAGACAGTGAAGCTGAGAAGCCTGAAGGATGGTTAGATGATGAACCTGAGGAA…	1973	5.83436	-22.5231	1.82053e-11
PgRg1-096	AATTCGGTAAAAACTGAAAAATCGAAAAAAAACCCAAAATTTACAAATTAATACTTTTAACTCTTATAAGTATTTTAGTTTTTATTTACTCAGTTACTTTACAGTGCTTCACTTTACTCTTCATTTCTTCAGAGCTACTTTACCCCGTTCTCTATTGAAGCTTCTCGCCTTCTCCTCCATTAAAGCTCACTGCTCATCCTGCCGAGTGCCGGCCTATAGGGTAACCGGCCGACGAGCCGCCGAGCACGCAACCGGCAACACGCAACCAATGTCTCCGATTTCTAATTTGAGCCGCCGAGCACGCAACCAACACGCACGCAACGGTTATAATGGCTGAGCAGCAGTCTGAGGCACCCATCAACGTGGAATCGAATGCTGAAAATCCAATTCATATTGATG…	923	7.40233	-6.44485	0.0125546
PgRg1-097	CACCAATATCAAGTACAAGAGCAACATATAATAAAGACAGAACAAACTAGCCACCAATTATTTCTGCTAAAGACAAGCAGCCAATAATTTTCCACATGAAAATTTCAGCAAGGCCAGAAAGAGAGAGATGAAAGAGTTACCTGAATTTATACACATTGATGAAGATAAATATTCTTTAAATACTAAAAATGGTGTATCATCAAAAATTTGCTTCATTCTTGGCAAACTTTAACAAAAAGCTCATAACTGAAGGCTTAACAATGTCCCTCTGTTCAACAGTTCTGGTGTCAAAGACACCCTTTATAACCCGAGCATAGAACCTTTCAAGCTGCGGAATGCCATAGTCTACTGTACGCTCCACCAAAAGCTGCTTGACAGACTCGGTTTTGCTGGTACTCT…	4107	14.0171	-23.8442	7.71747e-13
PgRg1-098	CTTCAGACTGTATTGTAGTTCAGCGTCTATAATTTCATTGCAAATTTCTAAAAATGCAGGCATCAAGTTTTGCTGTGAAAGGAAACTTAGGTTTCGACCTTCAAAATCACGGGGTTTTACCAGGATTTGGAGATTTAAGGAAGAGAAGTTCACTTTTACACATGACTGAGAGGGGCTCTTGCTTTGGATTGCGCCTTAATTCAGTTTCTATGGGGGTTGAGCTTGGCCGTGTGAGAACCAATGTTGAAAGTGTGTTCCGGTCATCCACCAAGGCCAGATCGGTTAAGGCTCAAGCTGCAGAAGGAGATCTTGAGGCTGTTCCTCTCACAAAAATCCAAGGGAAATCTTCTGCATCAGTATTGCCTTATGTTGGAATTGCTTGTTTGGGAGCCATTTTGT…	1758	14.5986	-23.8225	1.03536e-14
PgRg1-099	TTTTTTTTAAAATAATATCATGCTGTGTAAATAATTCCATTAGTTAACAACCACTAGTCAGAGAAAATGAACTTTTCTTTGTCTTAAAACATTCAACTACGCTCATAAATCTGAAGTTTTCTCATATGATGCAACAACCTGCCAAAACTTCTTATTCATGGTAAACTCACTCTAGGAAAAAAAAATAACTCTATACATGTAGCCAGGTGAAATGTTATCTTCTTGTTTAGGGATGCAATAAGTTGGGGCATTGGGACAACAAAACTTAACTTGTAGAACTATGTAGTAAACAGTTTAAAGTGTTTTTATGATTTAGCTGTTGAACTTCTGTTCAGTAGTGCTCGTTGATGCCCCTACCGATGTCACGAAATTGCAAACTGCACATTTCACAGATCGTGC…	867	73.7296	-1.35952	0.0222878
PgRg1-100	GGAAATTTCCATCTAGAAACATATTCCCAACACATCTACCATGCATAAACGGAATAAAAGTACAACTAAACAAGTGTTGTACAAAGAAATTATTCTAAAAAAACAGACGCGAGATCATAAAAATCTACGCTCCATACGATTAACTACTCAAAATGATATAGTAACTACAAGATACTATAATAACAGCACTGCTCTTCAACATCGAAAGACCAAGTAGAGCACATGAAACTGTCCAGCAAATGAAAAGAAAAATATTACAATAGGTACTGTTTAATCCAAAAAGATAGAATTAAATGTACATTTTAATTGTCCACGAGAGTAGGTAGAGGGGCAATTCCACTCAGAAAAGTCATTTAGACTAATAAACAAACAGCGCCTAAATATCCAATAGCATCAACG…	3740	14.3114	23.1902	3.11142e-12
PgRg1-101	AGAACACCACTTTTTCTTCTTTCTTTCTTTTTGTGAGCTACAGATCTTCAATATTTCAATCTGAAAAAAATCTGCTTTTGGGTTTATTCCAATTTGTTTCTATTAGTCTCTTTCTATTAAACGCGGAGGGAATTCAGTCTATCGTTATAGACGTTGGTAAATTTTGTTACATTCTTTGGTTTCGCATTATCATATAAATTTTGCGGCTTCTTGCTGAAATTTGATACCAATACATTTTACTTGTTGCTTTAGAGTGATTAAAAATTAGTGGGTTTTAGCCGAATTCCCACCTTAGAGTTTCAAGTGATTTTAAAAAAAAATTAAAAAAACTCACAAGTTTTTAAGTTGGGTATATTATTACATTTAAGGAAACTAAAATGGAGCTTTTATGTGATTTTT…	4030	9.18215	23.8727	7.32317e-13
PgRg1-102	TCCCAACTAGTCAAACAGATAGTGCAAAGAGAAACGCATACTTCTCAAACATCACACATTTGACAGAGTTTAGGAAAGATGAAAAGCGGCCACCCTTCAAGCCATCGTGAGCCAGACACTCCGATGCACCACAAGACTGCAGCCATTGGAATGAAATTCTCTATGCTCATCTTTTGTCATATGGCTTCAGAACCAGGGTAAAGTCAATGTAGGTTACCTTTGTAACAAAGACTTAACTGGTTTTATGAGCACTAGAAATTGTATGCTGCTCGAAGACTATTCATTTGCATTCTTAGTGGGGTTCACTTCAGTGGTTTCCATTTCCTTCACCTTCTCGAGCTGCCTCAGGAGATCTAACCTTTCTGGTCCATATGTGGACGGAATCAGTGCTGGCACATA…	1544	6.99848	23.593	1.19083e-12
PgRg1-103	TATTGATGATTCCTTGGTTACATAGGGCTTTACAATAGATAGTATTTATAGCCACTAATTCAATTTCAGTCCTACTTCACATTATGACTCAAATACCCATGATGTCCTTCTAAAAAACAAACCATTAAATTTCAGCCCGCCGATCGGCGCGCCCTGCGCCGCTTCCAAGCTGTCATTGGCGCGCCACACAGGCAGAATCTGCATCGATCCTGGCGTGCCCCGTGCCACTCCCAGTCTTGCACCAGCGCGCCCCGCGCCATACATGCATAAACTCTGTACCGCTGGGGTGGAGTCCCGCAACCTTCGATTCAACGTTAGTGCGTCGCTTCGCTTCGCTTCACTCCGCTCCGTTCGGGGCTCCGCTACGCTCAGCACTAGTCTTTTCAATAACTTATATGT…	3795	29.0686	24.0765	6.9305e-28
PgRg1-104	TCTGCCAATTCCTCATATCTCCTCTGTTGTGCCTCAAATTCATGAACTCTCTTAACCAATAGTACCTCAGGCAGGCTGAAATCAACAGCCATCTGTCCACTAACCACCTCAAGTATGACTACACCAAAGCTATAAACATCAGCCATTGGTGTTGGTTCACCACTTTCCATATACTCCGGTGACATGTAACCGAAAATTCCACGAACAGAATAGTTTTTGTCAGCAACATGATGATGATCTTGCTCATTTCTTGTTAAAAACTCAGCAAGGGCAAAGCAACCGAGCCTCGGGTTCATGTCTGAGTCAAGAATGATCGATGAAGAAGTAATGTTTTTGTGAATTACTTGCTCATCCCATTCCTCATGGAGATAACGAATTGCGGAAGCAAGTGATTTGACT…	2331	64.2339	26.6093	8.83103e-16
PgRg1-105	AATTAATATATAATTTTTTAGAGTTCAACAATGAGTAGAAGCTAAAAGCCCAAACTTTTCAATTCTGTTGATGCTCGAGTTTTGAGGGCAACGTTTTTCCTTCTTTCTGAACTTGGGTTGAGAGATGATGGCGTCATCCAGACACTAACCAGAGTAGATTCTGATGTTGAATGTGTTCTAGCACTCTTCAAAAAGGGGTTGCTAGAGGCCGTTTTATTGGTTTATCTTTTAAGACCTTCCGGTATGAGACTTTAAGATATGGACATGGTGAATCCCCTTTTAACTGTTCTTAAAAAGAAAGAGGATGATTTTCTTAAGATGTGTATGAAGTCAAAATCAGCTTCGGTGCTTTTGCTCGGACAGATTCTTGCAAGTGCCGAGGAAAGTAGCATTTCTGGA…	554	12.1077	1.42087	0.0456166
PgRg1-106	TTTTTTTAAATAAAGCAATCTTGATTTATATAATAAGTAATAAATCGGTAGTTCTGTGATCCAATGCAAAACTAACACAATTACAGTGGCATAATATCCATATATATTACACGCTCGTAATCTCCTCCTCCCTTGCCAGAAAAAGGAAGATATCTACTACCACAAACTTTTTACCCATCTGTCCTGACAACTAAGTTTTACAGTCTCCCAGTTTCCATTTCACTTCATCTTTCCGGACGGAATGAGCCTTTGACAGAAACAAGACCATACATACAATAACATGCCAAATACTGAATACAAATTTACTCTATTACAGAATGACCTCAAGAATATCCATTTGATGTTTTCTGTAGCTTCTTCTTAAAATTTGAAACACTGCACTGTGGACAAATGTATTCA…	4364	13.1385	24.4511	2.1649e-13
PgRg1-107	CCATTCTCCTCAGGAAACAAAAGAGCAGAAAAAAGTTTAACTACGTTTAACCCCTGCATCTCCTCATCACGGAGTCTCTCACTTTTATACATATAATACATCAGACCTATTTGTACATAAAAAAAAATTCTAAGTAATCAATGGAGCCAACTGACCACACTAACTGAGCTAGATCTGCTACTGTTTCAGATGGACGTATAAAGTACCAACTAACAAGCCGAAGAAATATACCCATATCGTACACTGTATCATGGAAAGTGACATTTTCCGTTCTTGTTTTTGTGCTGCGAATTGTATCGAACCGCGATCCAGGTAACTTTGTCTCAATCGGACAAATGAAATTTTGTGTTGATATTAAGACTTTATATTCTTGCTAAGAAATTGAGCAATTTTGAATAT…	1991	7.22543	-22.9209	6.41986e-12
PgRg1-108	TAATTACTATTGTTCTCTCCGTTTGAGTCTGATATAGGTTAGGGCTTCACATTTCACACAGAGAAACTCGGACGAGAAGAAAACAAACAATTGCGGCATCGATGGGATAAAACGGATCGGCGGCGACATCGTTCGAACGAGGCTTCCCGTTTGAGTTTCTACCGTAATGGCTGACAACGATTCAACTTCTAATTCACTGTCGGAAAACCAAGCCCCTAATCCTGATGGGAATTCCGCTTCAGAGAATGAGAGTGATATATCAATTGATGCTCTAGCCAGACAGGTTCAAGAATCACTTTCTCTTGCAAAAAGACATAAATTTTGGGAAACCCAACCTGTTGGTCAGTTCAAGGATCTCGGTGATTCGAGCTTGCCTGAAGGACCTATTGAACCTCCAAC…	1975	9.04565	23.9432	6.47856e-13
PgRg1-109	AAAAAAAAAAAAAAAAAAAAAAACCCAAACATATGAAGGTTTCCAACTCGAGTCATTTGAACCTTTTTCAAGTCCTTGTTGTATCTCTCTAACCCTGTACATTAATTGTAGTGCAACCATACATATATGTGGGTGTGGCATCAATCAATCAACTACATTAGTAGAAAAGGGTTTGAACTTGCTAGCATCATGAATCAACTTTCGTATAGAAGAGAATGCGCCCAGGAGTCCTACACAAGTAAACACTATCATAATAATGTTGTTGATCCAATAGACGTAGGATGATCGTGAGGGCTTATAAGTCATGTTGTAGAGAAGCATTGGGAGGATGAAATCCAGAGGAATGAATCCTACAGCTCCAACTACAGCATTAATGTCTCCAAAAAATGGTAACATTGC…	5229	12.6612	-23.6672	1.03396e-12
PgRg1-110	ATAAGAAAGAGCACATCGAGGAATAAAAGAATAAAAAAATATCCAGCAAGCAAGCTAGCTAGCTAGCTAATTAATCGGGAACATTTGTAAGAAAGAAGAGCTCCAACACGGGCGGACAGACAGAGAGGAGAGGGAAACCACCTCTCAATCAACTAGTCCAAACCACAGTCGGTCGGTCCATGCAACAGCACAGCAGCAGCTGCAGCGGCGGTTTATGATTGGGATTTGTGCTTTCAAGTGGTAATCCGATTGCAGTTTTGTCTTGTGCTGGTTTACCGGGTATTTGGAAGGATGGGAGGCGGTCACAGAAATACCTACTCTGCAAATCCCAACGACTACAAACTTCTTGAAGAGATTGGTTACGGTGCCAGTGCGACTGTATATAGAGCGATCTATCTT…	2101	9.48582	23.9247	6.47856e-13
PgRg1-111	CAGATCTGGAAGATGGACTAGTACTTGAAACAGATCTGGAAGATTGACTAGTACTTCGGCTCCGGCTCATAGAAAAAAAGCTTTCCTCAGAATATGCATGCTTGTATGAAGAGCCACGGGAGACGCCCCTTGAGCTTCTCCTTGATCTAGGAGGAGACATGCTCAGAGCGATTTTCTCGTTCTTGTTCTTGTTAAGCCACGAGAGACCTTAAGCTTCTCCTTGTTCTTGTTGGAATTAGATCTGGGCTTGGATTTGAAGGATCTGAGAGTGAGATTGGTTTTCATGGAGGTGGAGAACTCTAAGATGGAGGTGGAGGTGGGATTTGGGATTTGTTTTATGGGATTTGGTTTTCATGGAGAGGATTTGGTTTTCTGAGATTTGTTTTCATCG	391	14.9195	-1.52859	0.00991609
PgRg1-112	GTCATGTTTTCTTCTTTTCCACCTCTATTATCTTCTTCTCTCATATCTCTATTTCTTGTAGCTGCGGCATTGCTTGTATGCATTACAAATGCTGCAGCTCCAACCTCCCCAACCAAGATTGGCAATGGCTACCGTCTTATCTCCTTTGCGGAATCCCATGATGGAGGTCTTGTGGGCCACCTCGAAGTCAAGCAAAAGAATAATATATACGGTTCTGATATCCCCCTCTTGCGGCTCTACGTTAAGCATGAAACAGATGGTCGTTTAAGGGTCCATATTACTGATGCACATAAACAAAGATGGGAAGTTCCATACAATCTCTTACCCAGAGATGAACCTCCTTCATTGAAACAAACCATAATTAGTAGGCCCAAAAAGAACCCAATAACAGCTTCAGAA…	2717	65.4609	-1.43749	0.0192905
PgRg1-113	ATAAAATATGCATGACAAGTGCCACGTTGCCAAGCTTCAAGGGCCAGGCGTCCCTCCTCTGGTATCTTAGTTCACTCCCATCTCTCCCTCTCTTTCTCTCTTCTTCTCCATCGCAATTCGCAAGAATACATACATATAGATTCAAACACTTTCTTACAAATTTCTCTCTCTGGAGATTCTGATCCTCTTTCGATTTATGTTGACTAGAGAGAGAAAAGGTATTTACTTTACGCACATAGAGAGCCAAATTAAAGCTTATTTCCACTGCCAATCATGACGGATTCAAGCTGATACTCACCACAACTCCAACCTCAGATTCGGATCCTATACGATATTCTCTATTCTGTTTGATCGGATTCCGTTATGACCTAAAACTGGATCTTCTTAAAGATCGATATG…	3662	17.2585	24.7949	2.51993e-20
PgRg1-114	ATTATTATTATTATTATTATCAATTTAATTATTCAACTCAAATCTCTTTCTCTCTCCTCCAATTTCATTACTTTCTGCAACAAAATCCATTGTTTTCTCAAATACATTTTCGTCTTTTTATCTTTGTTTGATTCCTCAATCCTCGCTCATTTGTTCCCCCACCCATTTTCTTCATTCCTTAGAAATTTTATTTGCTCTAATCAATGACGTTGGATATGATATTTCTGAGATTAGTATTTTTATTTATCATCCCTTGTTGATGATATAGGGTTTGCAATAATCCATGGATGTAGTTCGATAAGGTGGTCAGGTTATTGATTGTGAATTTGCTCAACAAATTTCAAATTTGTTGCCATTAGAATCTGTATGGCGTAATTGCATTTTGATCCGTTGGCATCT…	2241	31.9835	-24.9976	5.69448e-14
PgRg1-115	CTACCGGTAGCCATTATTCATTTCTCCCGTGACCGTACAACCATCCCCTTTCTCCTCACTATCTCTATCTCCCTGTTAAACCTAGGGTTTATAATCCCAATCAATGGCACACAATTCAACCATCTCTTAACCCTAACAAAGATTATATCTCCGCTCTTTTCTATCAGAAATCAAAATCTTGTTGGCGCTCCTCTGATTTGCCCATTGATTAACTTTTTCCACTGGGGATATGGCCACCGCGAACGGCGGGATATCTTCTGCAGACGGCGGAGCTCCGCCTGCTCCGGCTCCAATGACAACGGCGAATGCTCCACCTCCGTTCCTCGCCAAAACTTATGATATGGTGGATGATCCTTCGACTGATAAAATCGTGTCGTGGAGTGCCACAAACAACAGCTT…	2131	6.17049	22.8513	7.52877e-12
PgRg1-116	CAGACCTATTGACCTGCTGGGATGCACTACTCCCATCCTCTCTCACCTTAAGTTCTTCAAATTTTGTAACCAGTCTCATATACTGGTCCCGAGCTTCTGGGTGACGCACCATCGATTGGACTCTTTCCAGAGCCTTATCAACACCAGCAAACTTCTGTTTTCGACCAATTCGTAGAAAGTCATACTCGTCATTCTTCTCAACGTCATGTCCTAGACTTTCAATTGCTGTCTTCGTCCGGAATCCTCGCAAGCCAGGTTTTTTTCGCCTCCAACGCAGTATTGCCTTCTCAACAATACTAACAGACCAAACAACCCTCTTATATTGCTTACGCATTTGACGTCCCCTCACATGAGCCTGAATCTTAACAATATGTTTCCTTATCTTCAAAAACTCTTTTC…	2774	7.71582	23.7124	9.57965e-13
PgRg1-117-01	TTTTTTTAACACTAAAATAAACATTCATTTGAAGATAATTTTATATTACTACAACTGTAAGCCGAGTTTATACAGCACTCTGATCAACCAAAAATTTGAAGCAGAGCAATCAATTATCACACAAAAAATAGACAATTATCAAATCAACAAAGAATTGCACAGTTGCGATCAATAATAATACATATTATAGAAATGATCACAAAATAATAGACACGGGGGTCAATTCGTGCCAACAGCAAGTCACTTTCTTCCACAAGTCTCCTATGGGCATTTTGCCCCAATAAACCCACATACAAGTAGACTCCCCCAAACCAACTGACAAAGCATCTTTAGTGCACTCGCCCCACCCTCAGTGTCACCTCGGCCTTGAAATGGATGGAGGAGCCATAATAAGAGATG…	1773	8.8796	-23.212	1.1537e-25
PgRg1-117-02	CAAAAAGTGATAATATCTTCTTCTAACACTTGCTTTCTGCTACTACTATGTTGAAGAATCATCATCACCACCATAACTAGTCAGTCTCTAGCCGTAGCAACTGTGTAAACATTACCCATCAAAAACTCTACTGCACATCAACAGGCTTGCAAAAATAGATACCACAGTTCCACTGAATATAGAAAGACATTTCCAAGAAAAAAACCAATATCTTATCAAACTTGTTCTTATAATAAACAGACAAATAATTGATTGCACCTTAAAAAGGCACAATTTTTTATGATATGGAGTATTATTCCTTTACGTCACCTCGCCCTGCCCTGCCCTCCCATGCCTGTAATGACTTGGTCATGTTTCCAACAAGCCTCCCCACGTAGGTTAATACAAATGGGCTATAAA…	2342	8.20437	23.8092	8.15459e-13
PgRg1-118	TTTTTTTTAAACATAATCTTAATCTAATACATGCCATAATAAAGTGTAGGTTTCAGTAGCTAATACAGGGAATTAGTTTCAAGTTACAAAGATACCCATAAACATAATAAAATGGAACATTCCATGGGAGTCATATATTTACATAGACAAGCTACAGAATTTACACAAGTTTATTTACAGCCAATAATGCTACCAGTCAGAAACATGACATTCCTGTTTTCGACATAGTGCCAAAATACTACACTTCCTGGCTATGTGTTGGAGGCTTGGATAAGAAGAAGACTAGCACTTCACGGCATCGTTTTCCTACCATTGTCTTTGGATTAACTTTTCTCATATGCATCGGTTAGCAACATCTTCATCAAAGTCAATAAAAATAACCTCTGCATTTCGTAGATC…	2912	7.61912	-22.9962	5.29695e-12
PgRg1-119	GGCGAACTGAATCACATAATTTGTAAATATATGTGCGAACTAGACGAGTAAGTCAAATTCGAAGCTAACCAAACTCGAACCGAAACAGTGTGAATTGTTCGGTTCGTTTGGAGCCCTAATTCCATACTCTTAAATATTAGAATCCTATACTCTATTGGAAAGTTCCGTTTTATCTCGGTCACGCACACTTGTATACATTATTCCATTATTGTTTTCAATAATTTGCCTTTGCAATATTTGGCAAGAAACCCAAGGCGTTTACTGGTTTCCGGTGGTTTCATATCGTACATGCAATCGTGGTTGCAGGATGCTGAAACTTCAGCAGTGTGTGGGTTTATAGACGATGATGTGATTGATGAAGTTGAAGAAGGTCATTCTGATGATGATAACCAGGTTGAA…	2212	13.1119	24.4371	2.1649e-13
PgRg1-120-01	TCCTTATCTGTACACGCATATACAAAAAAACCCCATATATTCCATGGGCTGAACAGTCACTGACTAATCTCCACATCCGCTCATTATATAATTCACTCACTCCTTCGCTCCAGTTAGTCCCTTGAATATTGCATAAGCTCAAACCATTGTCTCAACAGGTCAGCAAGAGTCCTAGGAAGTGCTTCAATGTTCTTTAGCAAGACGTAAAATGGGAATGGGAATGAATCCATATACTTCGAAAATTTCACATTTCCACCCTGAAATGATGCTTCCATGAGATCCATTATGGATTCCTGGGGGCTATCCAGCAGCAGAAATGCGACCATGCGCTTTTTACTCAAGATATCCCTCACACACCGTTTCAAGTTTTCCTTTTCATGAAACCGACCATCAGCTATG…	4448	15.2274	-23.9573	6.47856e-13
PgRg1-120-02	ACTACGGCGATCAATTGAATAAGATTTAGGCCATCAAGGGCAAAGTTTGGCAAAAATTTGGTGTCAATCGCAAGCCCTGTCACAATTCATATCATAGGTGTCAGCTAGAGTTGATCAAGGAGTTAGTAGGCTTACCAAGTGTTCAAATATTGATGTGAGAGGTGACTCTGGGACGTGTAACTTGTGCTTTGCTCCTTGTTCATCTTGTTTGCATATTAACCAAGCTCTCATGGGGTTGAAGCATGGTGAATCTTTGGATGGAACCTCTAGAGAAAATGTTTTTAGTTGTTCTGTTAATGACGCAGTACCAACCGTTAAGAGCAGAAAATGTGAAATTGGGCAGCATACTGCTAGTGAAACTAGCAATGTGATCAGTGTGAATTCTAGTCATGATTCCTT…	5922	10.3344	24.1241	4.65066e-13
PgRg1-121	CTGGAATTTATGTTGAGATCCTATTTTTTATCCTAGATGTGTTTCTGCCTAGTTTTTTTCTATTATAAACAATCTCGAATTACAACTGTTAATAATGATGGGTATTGATGAATAGTTGATTTTATTCCGTAACAGATGAAATTTGACCCGGTTGTCATGTGCTTCTTCTGCTATGCAAGATATATGGTTTTTGATTGTTTGCAATTATTTGGCATTTGCAGTTTGTAAAATTCAATTTTGTTGAAAAAGATATTTAGGGTTTTGGATTTCTTAGTGGGCTTTTGGTTATTCTGTACATTGGGGCTTACATATTTGAATGTCGGGGAAGGAGGATGCAGCTGCTGGTGATGGTGGCGGTGTTTCTTCTGAGCCTTTCCCACCTCCAGGCCCCCGGAAAAC…	3527	6.9364	23.5822	1.20482e-12
PgRg1-122	ATTTATTCTCTATCTCTCCCTCTCACACACACAGAGGGTGTAAGTGTGTGGTGGCGATGGTGCCGACTCATATAATAAACCAATCAATTGCAATCATCCGGCAAGTGTTTCCCAAACAGTCACATTCCTCCACCTATAATATACTGTACCATCTTCTTCCGCTGTCCGTCTGTTATCATCTTCTTTCCTTAATTACAAGCTACAAGTCCCTCCCAATAATTCAGTTTTAGAATATCCAATAAATGGCTGAAGTGGAACCGAAGAAGATAGATGTCGAGACTCCGGAGACTGAAGTGGCCACTGAAACTCCAAAAGACGTAGCTGAGGAGAAAGCCGTAATTCCTCCTACCGAAGAGAAACCCGATGAGTCTAAAGCTCTCGCCGTCGTTGAAAAGGCGC…	2827	10.3501	-23.4254	1.77227e-12
PgRg1-123	TTGAACCTCAAAGTTTGGAAGTTGCAATTTGCATAGCAGTCTCTTGGAGCCTGATTTCAACTTTGATACAGTCCGAATCTGTCTAATATCAAAGAATGAAAGTTGTAGATCTACTTCTCCTCTTTCCGGAACATCTTGAATCATCGAAATCGGAGTTCGGACGAAGAAGTTATGGCCATTTTCCCAAAGGACGTCAGAGCAGAAAATTTCCAGAATTGTTCTAGCGTCGGGGTGCCCAACTAAAGCTTATTTGCAGCGCCGGGGAGCTAGGGGGAAGAATCCCAGCGCCGTACCCAGCGCCGGGGTGCTGGGGAAGTGATTGGCAAGGCTTGGACGCATTTTGGGACGAATTTTGACACTTTTCTGACTCCAAATTGGATTGAGTTTGTTCCTAAGCTA…	1857	9.64177	-1.08875	0.0147601
PgRg1-124	CCACAAAATCATTTTCAGCATAACTAAAGCAACTTGAGGATGAACTATTTAGTATTTTAACAAAAAATTATAGTTATGCTAGCTCCGGGGAAATTTCTACTTAAACATCTAACTGGAAGATTACATTGAAAGCAAGTAACATACTCGTTAGTTGCCAAGGCACCTTGGTGTAGATAATGCCACAAAAAGAACACAAGTTATAATATCTAGTTAAAGTTGGAGTGAGCTCTCCAGGCAGCAAGCTGCACATCCCCAAAATGCCTACATAGTGACAGAACTTATAATAAGCTGAAAGTATAAATCCCGACAGTCGCACGCACGCACACACTTCTCAGTCTCGTTTTACCTACTATCCCAACTGCTCTAAACTGCACCACACCATGCCCCGGGAAAAAAAAA…	4586	24.8328	-23.3937	1.88113e-12
PgRg1-125	AAGTTCTCTTTCAAACTTTGAAAAAGTTTTGGAGGTTTACCCTGAAAACTGCGAGACACTAAAACTTGGACAGACTGAGAAGGCCCTGGAATACCTGAAGAAAGCTGCTAAGTTCGACCCACGTGATCCCGAGGCATTTCTAGATCTGGGAGAGCTGTTGATATCAACTGATGCTGGAGCTGCTTTAGATGCGTTTAAAACCGCACGTGGTCTATTGAAAAAGGGGCTTGAAGAAATACCAATAGAACTGCTCAACAATATTGGAGTTCTTCATTTTGAAAGGGAAGAGTATGAGCTTGCTGAACAAGCTTTCAAGGAGGCTCTAGGTGATGGCATATGGCTCAAGTTCATTGATACTGAAAATAAAAATAATCCTGTTGCAGAATCACAATCTGATCC…	1903	12.4696	-23.6881	1.1537e-25
PgRg1-126	CAAGGAAAACTCCAAATTTCATTACGGGAGCATCAAGTAAAAAAAATGAGTGAAAGAATAAAATATTTCCTAAATATGATCAGCTGCTGACTAATTCTTTAAAAAAAAAATCTTACATTTTGGTACTCTTGTATGTATGTGGACTTTGGTTCATATCTTCTATTCCCCCCCGAGAGAAAATTGAATGCTGCAGCCATCACCAGGCCAAAACTGGATGCACTATGAGGCAATTATTCATTTTATTTCTCTAACCTTCATAAAAGTATATCTATGAAACCTGCCTTCTAAATCTAGGTTAGCATGTCAACCTTTATATACAGAAGAGATAGCTGGAAGCAGCACCATCTCTCTTCAGCCAACTCATTTGTTGTACAAACAATGATGCAGAACACAGCCATT…	5723	15.8077	-24.0193	5.86925e-13
PgRg1-127	GGCACACAGACTCGCTTTTTCCTACTGTGTTTGTTGGGTATCTTAGGGAGATGAATCGTTCTGCATGGACATGTTTATTAAACATTTTTAATTTTTGGGTTTTTTTTTTTGTGTTTGTGAAACTCAAAAAATGTATAATATTTATTTCAACAAATTTTTTTTATAAAATATAATATTTTAAATACATATACAAGAACAGAATTGTACATTCACAAGTAAAAAAAAAAATGTCCAATTTTCCTGTCTATAAAACCTGTCCGTGTAGAACTACTGATTCAATTAGGCTCAACCAACCCAGTTCAGCAAATCCACTTTCAACATACCAAAAAGTGCCCCTTTTATTATCACCCCATAATACTAAAAAAGCCGATTGCATTTGAACTAAGATGCCACTACTAT…	2622	35.5507	-25.1508	4.04269e-14
PgRg1-128	TAATACCATACAATACGTTTACATTCCAATAATACCAAACTATCCATTCAGAATTTTGTCCCAACTCTACTGTACCTACCATGACACCAATGAATATCCAGTTACTGAACATGCCATGGAAAATATTTATCTTCTCAATGTCACGGCTGTTTATTTCGTTGAACACCTGACAGAACACAAAGGTATTGAATATGAAGGTATTGACAATGTCTAAAGCATCTGAACCTTGAACTCCCAAAATCTGCTTCCCTGCGAAATTGAAAGTAAAAAGGACAGCCATTTGGTAAATACTCTGACCCGCGATATTTCTCCACATTGCATTGGTGATGAAACTCACGCCCCTTCCAACAGGAGGCCTATTCATCAGTCCATCATGTGGTGGTTCTGTAGCCAGTGCCA…	3688	24.4121	25.2946	2.99652e-14
PgRg1-129	TTTTTTTTTATCAACAAAATAAATTTTTTTTTAAAAAAGAGTCAATACACCAATAAACAATAAACTTCAAAACAAATCTCAAGATTTAAGCCCAAACCACAACAGTTTTAGGAGCTGCTTATAGGTAGGTAGGTAGGACGGACGGACTGAACAAGGAAAATTTTCTACCAACTTAAAATGGCCCCAATGCCGCATTCCCTATCAACTCTTTCTATATTCATTTCTACACAATTTTCTTTTCCCACCTCTAAAGGAAAAAGGAACTACCAGTCTACCACCAAATCCTTTGATGAATAGTTGGATACCATGAATAATCAATTGCTAAACATATGCCAAATTCTAGAAGGAGAACAAAAAAATTAACCTACTAATGTCTTGTATTTGAGCTGCGCAGAGTCA…	2782	9.42622	23.9924	6.16762e-13
PgRg1-130	TTTGGTTGTGAGTGTGATGTCTGCGAAGGTGTTGTTCAGGGTGACAGACAGCTGGCTGATCCATGTAAGCGAACTTTAGGAGCTGAAAGTGTATTTGGATCAAATTACAAGATTCATAATCTCAGTTGCGAGGTGAATTTCTTCATTTTGAAGATTTTTGGGTTAGAAATTAGCAGATGGCCATGAGCATTCTGGAATTTTTGAAGATAGTGAGAACCATGGGTACTTGCAGGGTTCCAGAAGCATGTCAGATCCAGAGTTGTCACTGGGAAATGGATGTTTGCGGGGGATTGGAGTATCGAAAAATGGCTTGGCAGCAGAGTTGAAGCCAAATATTGCACTCGGGATGGTCAGGGAGTCGCAGGATGGATCAAGTTCTGAACCGGTGCAACAGCCAGT…	4560	23.7947	-24.5906	1.65262e-13
PgRg1-131-01	CTCCATCTCCATCTCCATCTCCTACCTTATCTTCAAAATTTTACACAAAAGTCTTTGCCTGCATATTTATTTCTGATTCTCTTTCTCTATTTGAAAATTAGACTTTCAGTACTCTTGGGCTCTTGCTGCTTCATTATTTATCACACAAACAAGCATCTTTCCTAAAAGTACTAATCATATTATGCTGGTGAACTAAAAGAAAAAAGAAAAAGAAAAATGGTGGATGCTGTTGTGACAATTTTTTTGGAAAAGCTAATTAATGCTCTTTCGGAGAGGAGCCGAATCGTGAGCAAATTTGAGGATGAGTTTGGAAAATTGAGGGATGAGCTACTTCTTATGCAAAGCTTCCTTCAAGATGCAGACAGGCTCAAGAGAAGGAACAGAACTCTTCACACGATT…	5569	16.895	-23.9288	6.47856e-13
PgRg1-131-02	CTCCATCTCCATCTCCATCTCCTACCTTATCTTCAAAATTTTACACAAAAGTCTTTGCCTGCATATTTATTTCTGATTCTCTTTCTCTATTTGAAAATTAGACTTTCAGTACTCTTGGGCTCTTGCTGCTTCATTATTTATCACACAAACAAGCATCTTTCCTAAAAGTACTAATCATATTATGCTGGTGAACTAAAAGAAAAAAGAAAAAGAAAAATGGTGGATGCTGTTGTGACAATTTTTTTGGAAAAGCTAATTAATGCTCTTTCGGAGAGGAGCCGAATCGTGAGCAAATTTGAGGATGAGTTTGGAAAATTGAGGGATGAGCTACTTCTTATGCAAAGCTTCCTTCAAGATGCAGACAGGCTCAAGAGAAGGAACAGAACTCTTCACACGATT…	5965	11.2801	24.2319	1.10498e-15
PgRg1-132	CAAGAGCAATTACGGGAAAGGGAACATACTATACATGAATTGGAAAGGAAGATAGAAGAGGGACAAAGAGAGCTACATGCAATTAGATTAGATACCAAAGCGGTCAGGGAACAAAACAAAGAACTGGCAACTTTTAGGAGAGAGCGTGACAACTCAGAGGCTGAAAGAGCTCAAAATCTTAAACAAATTCATGACTTTCAAGAACATATTCAGGAGAAAGAGCGTCAGTTCATGGAGTTGCAGGAACAGCATAGAGTTGCTCAGGAAACTGTAATTTTTAAAGATGACCAATTAAGGGAGGCCCAAGCATGGATCACACGTGTTCAAGAGATGGATGCGTTGCAAACAAGTACAAACCAAACATTACAAGCTGAACTGCGAGAGCGTACTGAACAATTT…	2770	16.7355	-24.0897	4.94771e-13
PgRg1-133	AGTTGGCTCAATGGATCGGAACCTCCGGATCGTTATTGCTACGGTCTTGTTTGATGAACTGTCCAAGAATATTCTTTCAGTATTATTAATTTGGTTGTTCTTATGATCCGCAATATTGGGTTTTGTTCACATAATTGAACAAGTAACTGATGTGAACTTCAAGATTGTTGTTTCTGTTTCATTGTCTTCTTCCTCCAGGATCTTATACTTATCTGAACTGGGTACTATCTATTTCTTAACTTTGTTTTGAGATCCTTTGGGTATTCTAGTATCTTGGGTTTTGACCGGTTTGCATCTGTCACTTCCAATTTTGAGAAAGTTGGGCATCCAAGATTTGATTTTTCCGATTGGATTTGGTCTAAAGTCTGCTTTGCTGTGAGATTTGGGTTACTGGGTCAT…	1892	7.68315	23.6767	1.03396e-12
PgRg1-134	ATATAGAGAGAGAAAGTTAATAGGAGTAGTAGTACTACTGATATAGGTAAGATATAGGGAGAGAAAGTTGTGCAATAAAGGCAAAAGCTTCCACTGTAATCTCTCTCCCATCATTCTCTGTCTCTCTCTCATCACTAGCTTTACCTCATTTTCCCTCTGGCAAATGGCAATTGGCAAGCTGTACGGAAAACCCTAGCTTTTCCACTTCAACTTTCTCTATCTTCACCATATACACATATTCATTGGTATTACTTGCACATATTTTCAATATACTCTTTAGTGTATGCGTCTGTGCTTTGAACTGAAGATCATTGTGTGGTGCGAGCTTGAGTTTGAGTTTGTTGAGCTCTGAATATACTCGATTTAAGACCTGAATCTACAAATTCTGCTCGAAGAGGA…	6222	36.7646	25.2532	3.1637e-14
PgRg1-135	CTCCAAACTTTACTTTAAGATAAACACACTATCAAAGTCTTAGAAAGGTATGGAACCCTAGACTAACCATGAGGAGGACAAGGACCCCTTGACTAAAGTAATACACTCTGACTGAAGGAGAATGGGAAAAGACAGCTAAAGTACAGCCAAGGATCCAAAGTTCCAAACACAAGAATAGTAACCAATCTTGCACATCAAGCACTATTTAGCAATGTTAACTTAATGCAAGGAGGTGAGAGGATAAATCTTTCGTATGTTCTTTTTGCAGTTTTGCTACTAAAAAAATTGTAGAAGATGTCTCTTGATTTTACCAGTTGTTTCACTCAGAAATGATCGGTACCAATATTACGGACTAGGATTACCTGAGTAGTGGAGCAAGCAACCCCATCCCATTTGTTG…	2087	8.98887	23.3034	2.35903e-12
PgRg1-136	CGTGGGTATAAATGCAGGACCCTTGCTATTAATCTTCTTTTTCAGGTCCTTCAAATACCCTTTTTCTCTTTATGTGTATGGTGTAGTATTTCTTTTTATCTCCGGTACTAGTATTTGTTTGTTTCTCTCTCCGAAGTCTCAACAACTGTTGTACAGAAGCTCTTTCCGATTAACAGTACTAACTTTCTCTCTCCATCTTTATTTCATGGGTTTGTATGTTTTCTCCTCTGTGATTTTGATACTGTGACAGTACAATTTGTTTGGGGTGAGCTGAAAAAAGAGGGGTTTGAACAAAGTTCCCAAATTCAACAAAAGTTTTCATCAGTGAAAAAGCCTTTGAAATGGAGGACAGGGTACCAAAAGTAGCACAGAATCTGAAATGGGGTTTGAATGCTTATT…	2533	8.11527	23.7933	8.32909e-13
PgRg1-137	CAAGACTGCCTCCCACACGGACATCATGCAAAGACCATTGTGTGCTAACTCTCACGGAAAACTTGAGGAACCCCAAAGCACCAGAATATGCCGTCTTAGGTTCTTGTGCAGTCCTTGGTACTCAAACTGTTCTAAAGCGTCTGACGACGGATCCAAAGGCATTTTCTTCATTTCTTCTAGGAATTCTTTCAAGTTCCCATCATGAATCACTGAAAGCTCAGAAAGCAATCACCGAGGTATGATCTTCCATAAGCTGATTTAAAGGTCATGATTTTTTCTTTCTGTTTTGTGCTTATAATTTTGTGGAATGCCAATTGTTGTTTGTTAAATACAACATCTATTTTGCGGGGGTCTCTAGAAGAATCTATAGTAGTCCCAACAACAGTTCAGATGGGAAGG…	2909	21.6203	6.68437	0.0444359
PgRg1-138	CGAAGGTAGTAGTGTATTATTAGTACAGCAGCAGAGAAAAGATTTGAATAGTAGTAATATTTAAATAGGAAAACAACGGGTTAAAGAAAAATCGCTTGCAACACCTCTCTTCTCTATGGAAGATCCGGAAGGAAGAGCGATGAGTTATAACCAGTCAGTCAGTCAGTCCAATATGTAGATGACAGGTGGTGACATATTTCCTCGGGATGTGGTGCATCAGTGCAGTGTAGTATGTGTGTTTTGAAACTAGCACCTTCAAATTACACTTTCAATTTGAGATGTTGTCCACGTGATATCAGAGTCGGCCACCTCCTCCTGGATTATTTACTCTCTTGGGAACCTAGAAGTTAAGAGGAAGTTGGACTGAATAATGGAAAATGACTAGAATTTTCAAACATG…	4171	97.7149	-26.5665	8.98967e-16
PgRg1-139	TTGTTTATAGCTCCTCCCTCCGCAAGTGATGTCAAATTACAAGAATCTTTTTCAACTTCAATCTTTCATTTTCAGCTAGCTTCTCTTCGCCATCTTCTGTTGTTCCTTTGACCACCTTCAGTACAGATATTTCTTGCCTGCGTTTCTCGAGCCAAATCTGCTGGAGTAATCTTGATGTCCTCCAATAACTGCTCAATCCTATGGAAGGAATCATGTGAATCAAGTCCCAATTAATTCTTTGCCAGCATTTTGAATGCCTCCAACCCACAATAGGGACACCTCAATATGCTTATCCATCCCACCAGTCCTAATAAGTGTGGGATCAACTGTATCCTTTCTCCTTCATTAGCCGAAAACAGTCCTCAGAAGTGACCTTTCACTTTTGTTCCTTCTCTCCAA…	2427	6.52077	6.09724	0.0495017
PgRg1-140	TCTGTGTTCCACAATCACAACCCTACAACAGAATTAGAACAATGTCAATTCTTTTATGCAATAGATTCTTGAAAACACATGCTTCCAACCTCCTACAAGTTAAAAAAAGAATGCCAATTGACATTCAATAAATTCTTCAGTCTCATAATCATGTTAAGGCGTCTAGACGACGAATAACTGCTAATAAGTCGATGTTCTTCAAGAAAACATTGATGGGTCGGCAAAACTTTCTATAGACCATGAAGAATTGAATCCAAATAAAAAGCTAGAGGGGAAGGATCGAAAGAGTGAAAGTCGTCTCGCTGCACATCATAAATGTATTCTCCACATAAACCAATTCGACAGCAGTGCTCATTAACCAGTCAGCTGCTTTTACCGAGACTGCCAGCTTATCGAGCT…	6205	9.5005	-22.053	6.24961e-11
PgRg1-141	GGTCTCATCAAGATGGCCGATCTGGAACCTTTAATTGCATATCTATCACTTCTGTAATTACTTCTCCATTTCTTTATAGGTTTCTCTTTTAATTGCTCAGATTTTCTCTTGAATTTTGTTTTTATAATGTTTATTGTGAATTATGGACCGTCTTGGATCTGTAGTTAAGGTTATAGATCTTATATGTATTTTCATTGTATGATTTTGTTTAGGTTTTTCCATTTCTATTACTATTTTCAATTTGCTCTATTATCTCTAGGTTCAGCTTCTGGATTTCCTGATATATTCCCTTTTGAATTTTGTTGTTCTGGAGTTTCTCTTATCAATTAAGGAGTGTTACAATTGTGGATGTCGAAATGTTTTTCTTCTTGGATTCATTTCTGCCAAGGCAGAGAGTGT…	3216	14.6249	24.5882	1.65262e-13
PgRg1-142	ATTGGCAAATACTTAAAATATCTCAATGGGGGAGAACATTATCTCACAAGAGATGATAATGAAACTTTCCAGCAACAATTTTTTTTTTAATAAATCATACTCACACAAAAAGTCTTAGGTACATTTTTCACATAATTTAATAAAAACGGAAGTTAAGGAGAGATTTTCTTCTTTCTTTGCAATTACATAGAGAAACATGTGAAAGCATCACACGAAACTGGAATATTTTTAATAAAGAGTAAAGTTAATATCACTCTAAATGCTACCATACTAATGCTAGCATTCGACATGAATTAATTCGTTACTCTCAGAATCAAGTATCCCACTAAATGTTCTTACTTCATCTTTTGTCTCAAATTTTGTCCAAGTTGAAGACATTTATCAACAAAAGCTACCTGT…	2256	21.9149	-24.418	2.19494e-13
PgRg1-143	AGTTTCTTATTGTTAAAGTTCCAGCGACCATTACGAGGAAAGAAATCTTCACCATTTCCCACTTTCAACCTTGGTGCTGACAGAACACGGCCTTCAACCTGAGTGAAGCTATTACTAATTGAAACACCACAGGCACGCAGCATAGGCTCAGCAGTATAATTGTTGATTTTCAGAGCATTCGTCAAAGTTTTCATCCTTTCTTGTGGCTTTTGTCTTGATTTTTCCACCAAGGAAGAACGCTGAAGAGTGGATAGCGCTTTTGTATAACGTTGCAAGGAAACCAATGAACAAAGCTCAAGGGGAAAGTAAGTTGGTCGCTTCGGCTTCCCAACATTAATACATGGTAGTTCAGCAGAGTAACGTAATTCAATATGGCGGTGATTGACAAAATAATCATAA…	1674	25.6838	-23.3504	2.08692e-12
PgRg1-144	TTTTCATATAAAATTTTCACATATGAATGTTAACCCCAATTACTATTAATATAAGGAGAATTATTTAAAAATATCAGTTTCTAACATCAATTGATCGAAAATGTTTTTAGATTACATGTAATAAAATGTTATTGCTGATCATATTACCGTAGCACGTTCCACTCCAGAACAAATATGTTCAACATATGATTAGGTGGTGCTACAATGACAAGCTCAGGTTTCCCGGTGCTATAACAAATAATCAGAGTTGGCCATCTTTCACATATTCTATTAGTCAAATTTAGTATTTATTTGACAGGGGGTGGGGGGTTGTACAGCACCCATCATCCATCCATCATCCCCGCGCCCGGATGATGATCTGCTACAAACTGTTCTTCTTTTTTCTTCCCAACGTTCTTT…	5643	8.22581	23.8091	8.15459e-13
PgRg1-145	AAATTTGACTGCATTCATATTTAAATTACTGATTCATTTGTTTATGTATTATGTAATAGTAATGTTAAATGAATATAGCTAGCTTAAAGAGTACTGTTTGAGTAGTTTATTCAATAGGATAGGATTGTGCGGAGTATAGTTATGCTACTATTTCAGATATCCTTAATTATGCTGGCACTTTTATTCATTAATTTATATATCAAGCAAGATTAAAGAAATGAAGCTACAACAGAGCATGCACAGCAGCAAATATAAATTACTCCATTAGAGTTTAGAAGCAGCATCGTTGTCAAGCATCCAGGTGAGGTGTCCGTTAACCGGTGAAACATCTTGAACGGGCAGTGGAAGATAATTATTAGTATGTTTTCCCAGTGCTACATTCACCACACTCGCTGCATA…	1090	273.067	-1.51755	0.0356767
PgRg1-146	GTCAAATGTCGCATTCACTTCATATATAGTGATCCGGACCCAGTTGATTATATGGATATCTGCTACGTACATTACTATAAATAGCGCATTGGGCAGGCATATTACTCAGTGTAGTGATCACTTGAGAAGATACAGTAGCTAGTATTATTATTGTTGTTATCGTAATATATAAGATGAGCACTATTCAGTTAAGTGGGAAGCTTGTAAGTCAAATAGAGATTAAGTCTGACGGAGATGTGTTTCATGAGATCTTTAGATACAGGCCA	266	3.22779	-2.81601	0.0435719
PgRg1-147	GATTTCCTTGTTTTTGCACATTCCTTTAGATTTTAAAGGCGAGTAAAAATTGGATAGGAGCTTTCCTTTTGTTGCAGTATGTATTCTGCAAATACATGGATCTGCCATGAAATCACTTTAAAAATAAAAAGTACTTTTGAGCAAACCTTAGATGGAGCTGTGGTCTGAAAATGGAACTGTAAACAAAAAGTTGAAGTAGTGGTTTATCTTTTGGGATATACAGGCTCTTTGATCTAAATTGGTTTGGCATTGCAGGCAACTATTCCTATGTGTTTGT	277	7.3883	1.64584	0.0406884
PgRg1-148	CAGCCTTGAGGCGAACTTTGGTGTTATTGGAGGTTCGGTGGTGTGTGTTCAGCCTTTGGGCGAATAATTGTTTTATGTTCGGAGATACGTTCAGTCTTTGTGAGAACTTTGGTGTTATCGGAGGTTCGGTGGTGTGTTTTCAGCCTTTGGGCGAACAATTGTTTTATGTTCGGAGGTACGACATTCAACCTTTGTGCGAACATTGGTGTTATAGTAGGTTCGGTGGTATGTGTTCAGCCTTTGGGAGAACAATTATTTTATTTTCGGAGGTACGTTCAGTCTTTGTGTGAACTTTGA	297	6.16459	3.31692	0.000109084
PgRg1-149	GTGGGAGAGTACTTTAGATATAGAGGCTACTGGTGAGAGAGTTCTTCGGATACTGGTGGGAAACTACTGGTGGGAGAGTACTTCGGATATGGAGGCTACTGGTAGAAGAGCACTTCAGATATGGAGGCTACTCGTAGGAGAGCACTTCGGATGTGGATGCTACTGGTGGGAGAGCACTTCGGATATGGGAGCTACTAGTGGGGGAGTACTTCGGACATGGGAACTACTGGTGGGAGAGTACATCGGATATGGAGGCTACTGGTGGGAGAG	270	2.79883	2.29706	0.0400427
