# Supplementary material for: Comprehensive Candidate Gene for Ginsenoside Rg1 Biosynthesis: Identification, Systematic Analysis, and Verification
Source: Plants (Basel). 2026 Jun 26;15(13):1987. doi: 10.3390/plants15131987 (PMC13364236; doi:10.3390/plants15131987)
Supplement: Supplementary file 1 [file plants-15-01987-s001.zip › Supplementary Table S2.xlsx]

## Sheet: S2
Supplementary Table S2. The significant correlation analysis results between DEG transcripts and Rg1 content.
Candidate genes II	Correlated Candidate genes I (Candidate genes II)
	r	P-value
PgRg1-001	-0.173	0.00134583
PgRg1-010	-0.175	0.00113604
PgRg1-011	-0.135	0.0122369
PgRg1-013	-0.171	0.00151568
PgRg1-015	-0.131	0.0150193
PgRg1-016	-0.17	0.00160416
PgRg1-021	-0.169	0.00172838
PgRg1-022	-0.183	0.000651331
PgRg1-023-01	-0.168	0.00182677
PgRg1-023-02	-0.144	0.00760593
PgRg1-028	-0.158	0.00338023
PgRg1-029	0.108	0.0462438
PgRg1-030	0.148	0.00603965
PgRg1-033	-0.17	0.00162357
PgRg1-034	-0.154	0.00442278
PgRg1-035	-0.141	0.00918606
PgRg1-036-01	-0.154	0.00430687
PgRg1-036-02	-0.128	0.0178677
PgRg1-037	-0.177	0.00101904
PgRg1-039	-0.185	0.000597378
PgRg1-040	-0.14	0.00948123
PgRg1-042	-0.189	0.000451893
PgRg1-043	-0.177	0.00102517
PgRg1-044	-0.201	0.000178934
PgRg1-047	-0.126	0.0197263
PgRg1-048	-0.166	0.00203799
PgRg1-049	-0.147	0.00635125
PgRg1-050	-0.172	0.00141817
PgRg1-052	-0.113	0.0367788
PgRg1-053	-0.142	0.00841207
PgRg1-064	-0.181	0.000747116
PgRg1-065	-0.123	0.0228624
PgRg1-067	0.138	0.0107003
PgRg1-068	-0.141	0.00927099
PgRg1-069	-0.129	0.0172254
PgRg1-074	-0.148	0.00602656
PgRg1-077	0.165	0.00215182
PgRg1-078	-0.144	0.00747205
PgRg1-080-02	-0.117	0.0301715
PgRg1-083-01	-0.169	0.00169511
PgRg1-083-02	-0.168	0.00182464
PgRg1-085	-0.132	0.0146305
PgRg1-086	-0.157	0.00362927
PgRg1-087	-0.171	0.00149291
PgRg1-088	-0.15	0.00538022
PgRg1-089	-0.153	0.00451501
PgRg1-090	-0.156	0.00391236
PgRg1-091-01	-0.111	0.0401753
PgRg1-093	-0.196	0.00026585
PgRg1-094	-0.208	0.000108004
PgRg1-097	-0.123	0.0233034
PgRg1-099	-0.207	0.000115183
PgRg1-111	-0.215	6.23766e-05
PgRg1-112	-0.118	0.0286566
PgRg1-114	-0.135	0.0124259
PgRg1-120-02	0.129	0.0166523
PgRg1-123	-0.142	0.00854229
PgRg1-127	-0.128	0.0182791
PgRg1-130	-0.174	0.00125577
PgRg1-132	-0.111	0.0405602
PgRg1-138	-0.151	0.00508106
PgRg1-141	0.113	0.0361885
PgRg1-143	-0.163	0.00249593
PgRg1-147	0.12	0.0264963
PgRg1-149	0.131	0.0154416
