# Supplementary material for: Comprehensive Candidate Gene for Ginsenoside Rg1 Biosynthesis: Identification, Systematic Analysis, and Verification
Source: Plants (Basel). 2026 Jun 26;15(13):1987. doi: 10.3390/plants15131987 (PMC13364236; doi:10.3390/plants15131987)
Supplement: Supplementary file 1 [file plants-15-01987-s001.zip › Supplementary Table S3.xlsx]

## Sheet: S3
Supplementary Table S3. The SNP/InDel mutation analysis results significantly related to the change of ginsenoside Rg1 content and the impacts of their genic SNPs/InDels on Rg1 contents.
Candidate gene III	No. of SNPs and InDels	Position (bp)	Nucleotide mutation	Mutation type	Impact of the mutation on Rg1 content (%)
					Change of Rg1 content (%)	p-value
PgRg1-010	6	603	A/T	S	48.05	0.031
		621	G/A	S	44.76	0.013
		622	A/G	NS(K-E)	39.55	0.013
		633	C/A	S	36.11	0.013
		1718	G/T	Not in ORF	16.13	0.012768
		1728	GTTTTTTTT/GTTTTTTTTT,GTTTTTTTTTT	Not in ORF	17.95	0.026591
PgRg1-013	2	83	G/T	NS(S-Y)	31.25	0.0448
		84	A/T	NS(S-T)	32.71	0.0361
PgRg1-016	5	187	G/A	Not in ORF	24.58	0.042
		199	T/C	S	21.31	0.036
		484	C/A	NS(G-V)	35.76	0.034
		1000	GTCTCTCTCTCTCTCT/GTCTCTCTCTCTCT,GTCTCTCTCTCTCTCTCT	ORF Shift	27.87	0.003
		1020	TCCT/TCCTAGCTACCT	Not in ORF	28.83	0.001
PgRg1-021	6	260	T/C	S	17.73	0.034
		400	A/C	S	16.14	0.026
		430	G/T	S	21.31	0.006
		481	C/T	S	20.74	0.009
		604	C/T	S	28.76	0.002
		631	C/T	S	30.63	0.001
PgRg1-022	10	110	GATG/GATGCATG	Not in ORF	37.20	0.017
		139	CAGTA/CA	Not in ORF	35.93	0.002
		418	T/C	S	20.99	0.007
		430	C/T	S	15.20	0.024
		544	T/A	S	25.69	0.006
		825	T/C	NS(S-G)	31.48	0.0311
		867	ATCCACCTCCACC/ATCCACCTCCACCTCCACC	ORF Shift	41.56	0.00105
		968	C/A	NS(G-V)	18.18	0.047153
		985	A/G	S	21.73	0.017
		1045	A/G	S	193.86	0.033
PgRg1-023-01	1	28	C/T,A	Not in ORF	23.74	0.043593
PgRg1-023-02	2	92	T/C	Not in ORF	26.63	0.002
		196	TAA/TACTCCAA	ORF Shift	37.52	7.65e-07
PgRg1-028	4	25	CAAAAAAA/CAAAAAAAA,CAAAAAAAAA	ORF Shift	48.23	0.000329
		124	C/T	NS(R-Q)	39.31	0.0116
		136	T/A	NS(H-L)	32.19	0.0292
		167	T/A	NS(N-Y)	41.95	0.00420048
PgRg1-030	9	68	T/A	Not in ORF	26.21	0.0435
		70	T/A	Not in ORF	24.33	0.036
		78	C/A,T	Not in ORF	32.31	0.0285
		115	G/A	S	31.18	0.046545
		154	C/A,T	S	17.71	0.0425827
		163	T/C	NS(T-A)	34.86	6.34e-06
		251	C/T	Not in ORF	26.85	0.0488173
		253	G/A,C	Not in ORF	16.07	0.019
		265	T/A	Not in ORF	34.02	0.002
PgRg1-034	4	35	T/A	Not in ORF	43.64	0.0461
		54	C/A	Not in ORF	17.00	0.0189
		71	C/G	Not in ORF	21.27	0.014216
		140	T/A	NS(V-E)	22.39	0.0360081
PgRg1-036-01	5	163	CTTAATTA/CTTA	Not in ORF	27.60	0.0123
		188	G/A	Not in ORF	15.85	0.02
		193	G/C	Not in ORF	33.59	0.0294294
		406	A/G,T	Not in ORF	49.37	4.31e-07
		454	A/T	Not in ORF	38.98	1.79e-13
PgRg1-036-02	1	414	A/G,T	Not in ORF	14.36	0.039019
PgRg1-037	1	210	G/A	Not in ORF	59.24	0.004
PgRg1-039	2	936	A/C	NS(L-R)	44.48	0.042182
		979	G/A	Not in ORF	49.25	0.021
PgRg1-040	6	88	ACTTCTTCTTCTTCTT/ACTTCTTCTTCTT	Not in ORF	26.50	0.0328
		138	T/C	Not in ORF	23.71	0.0226
		142	A/G	Not in ORF	21.99	0.0306
		169	T/C	Not in ORF	36.06	0.033
		304	T/A	S	46.31	0.018
		483	G/T	NS(R-L)	51.33	0.0365
PgRg1-042	1	567	T/C	Not in ORF	25.10	0.0395
PgRg1-047	3	343	G/C	NS(R-G)	16.92	0.0279
		345	A/G	NS(V-A)	16.36	0.033
		515	A/T	S	44.92	0.0448
PgRg1-048	12	401	C/G	NS(Q-E)	33.15	0.001
		403	G/T	NS(Q-H)	33.15	0.001
		406	T/A	NS(N-K)	43.88	5.63e-07
		448	C/T	S	21.25	0.035
		450	A/T	NS(Y-F)	23.87	0.009
		465	A/T	NS(Y-F)	26.56	0.006
		474	A/G	NS(K-R)	26.45	0.005
		488	C/T	NS(P-S)	31.89	0.004
		518	A/G	NS(T-A)	37.61	6.11e-05
		526	C/A	S	132.54	0.008
		527	C/A	NS(P-T)	59.42	0.000218
		529	A/T	S	49.61	0.001
PgRg1-049	8	198	C/T	NS(D-N)	18.07	0.042
		313	C/T	S	17.38	0.0357
		319	TA/T	ORF Shift	19.76	0.0246
		393	C/T	NS(A-T)	30.79	0.0312
		505	G/A	S	32.22	0.000757
		602	T/G	NS(N-T)	18.41	0.0408
		696	G/A	S	38.67	0.037
		713	T/C	NS(Y-C)	32.92	0.0389
PgRg1-065	7	273	G/A	ORF Shift	34.73	2.77e-06
		279	G/T	S	35.38	1.17e-06
		284	A/G	S	34.79	1.95e-06
		291	C/T	S	36.61	3.99e-07
		326	G/T	S	33.78	0.000102
		340	T/G	NS(N-T)	39.59	0.00022
		357	T/C	S	52.74	0.000208
PgRg1-069	3	91	G/A	S	20.00	0.0463
		93	T/A	S	20.44	0.0373
		440	A/G	NS(K-R)	26.07	0.0458
PgRg1-085	1	855	T/C	S	59.17	0.02
PgRg1-088	1	348	T/C	Not in ORF	25.65	0.028
PgRg1-089	2	97	C/G	Not in ORF	33.73	0.0398
		123	T/A	Not in ORF	40.94	0.014841
PgRg1-090	3	1608	G/A	NS(A-V)	25.1	0.0368663
		1614	A/G	NS(I-T)	25.98	0.0285799
		1643	A/T	S	28.87	0.00908
PgRg1-091-01	2	1459	C/T	S	24.63	0.00569
		1563	T/C	NS(F-S)	14.17	0.0303
PgRg1-093	1	34	C/CGGCCTCCAG	Not in ORF	29.20	0.002
PgRg1-094	3	51	G/A	Not in ORF	39.93	0.037
		91	G/A	Not in ORF	81.30	0.004
		149	G/A	NS(E-K)	39.97	0.036
PgRg1-099	15	208	T/A	Not in ORF	22.83	0.0204
		262	A/G	Not in ORF	22.82	0.0214
		682	C/T	S	38.28	0.0187873
		685	C/G	S	41.69	0.0109942
		691	A/G	ORF Shift	39.03	0.0185439
		697	A/T	S	34.39	0.0225
		699	A/G	NS(S-P)	32.84	0.032
		700	T/C	S	33.08	0.0306
		705	T/A	NS(T-S)	37.12	0.0213
		712	C/T	S	34.54	0.0435935
		721	T/C	S	33.90	0.0494546
		776	G/T	Not in ORF	28.91	0.024
		777	T/C	Not in ORF	29.05	0.0236
		783	C/G	Not in ORF	29.19	0.0278
		791	T/C	Not in ORF	28.95	0.0264
PgRg1-111	1	72	GAAAAAAA/GAAAAAAAA	ORF Shift	28.99	0.021
PgRg1-112	7	410	G/A	S	30.67	0.0191
		889	C/G	S	16.72	0.0264
		1088	T/C	NS(L-P)	17.01	0.0308
		1383	T/C	S	15.34	0.0407
		1401	C/G,A	S	15.59	0.039
		2094	T/C	S	33.71	0.0309
		2095	G/A	NS(E-K)	33.84	0.0307
PgRg1-123	6	126	C/T	S	18.26	0.014
		468	C/A	Not in ORF	56.93	0.0345
		581	G/T	Not in ORF	22.73	0.036
		658	C/T	Not in ORF	15.99	0.0403
		707	T/C	Not in ORF	38.11	0.025
		725	C/T	Not in ORF	17.80	0.015
PgRg1-147	1	176	A/G	S	30.29	0.004
