# Supplementary material for: Comprehensive Candidate Gene for Ginsenoside Rg1 Biosynthesis: Identification, Systematic Analysis, and Verification
Source: Plants (Basel). 2026 Jun 26;15(13):1987. doi: 10.3390/plants15131987 (PMC13364236; doi:10.3390/plants15131987)
Supplement: Supplementary file 1 [file plants-15-01987-s001.zip › Supplementary Table S4.xlsx]

## Sheet: S4
Supplementary Table S4. The expression variation of Candidate genes in the adventitious roots treated with MeJA for 6 h through 120 h, relative to the control roots.
Candidate genes	Untreated	MeJA treatment times	p-value
PgRg1-010	0h	6h	0.260795
		12h	0.0128608
		24h	0.00946874
		36h	0.000153798
		48h	8.0882e-05
		60h	0.00011105
		72h	0.363171
		84h	5.10536e-05
		96h	9.53123e-05
		108h	7.85139e-05
		120h	9.17819e-05
PgRg1-016	0h	6h	0.000330947
		12h	8.21552e-05
		24h	0.000119591
		36h	4.09525e-05
		48h	3.68788e-05
		60h	0.000157075
		72h	0.000883887
		84h	4.71179e-05
		96h	0.000116383
		108h	7.93721e-05
		120h	0.000144704
PgRg1-021	0h	6h	0.000200817
		12h	0.000250883
		24h	0.0363792
		36h	0.000666446
		48h	4.50662e-05
		60h	0.000176302
		72h	0.853282
		84h	4.34417e-05
		96h	4.47497e-05
		108h	5.38424e-05
		120h	0.000841696
PgRg1-030	0h	6h	0.223879
		12h	0.23202
		24h	0.241118
		36h	0.241881
		48h	0.247759
		60h	0.27478
		72h	0.00506086
		84h	0.581551
		96h	0.28661
		108h	0.116008
		120h	0.290913
PgRg1-034	0h	6h	0.457648
		12h	0.0232439
		24h	0.00190273
		36h	5.74689e-07
		48h	0.017801
		60h	0.0306401
		72h	0.00161085
		84h	0.00076031
		96h	0.0350986
		108h	0.0936338
		120h	0.434054
PgRg1-037	0h	6h	0.064043
		12h	0.0108654
		24h	0.236948
		36h	0.107272
		48h	0.0202829
		60h	0.0329295
		72h	0.00767701
		84h	0.0138523
		96h	0.0303375
		108h	0.0105948
		120h	0.0773993
PgRg1-039	0h	6h	0.00255151
		12h	0.00240072
		24h	0.00142705
		36h	0.0014234
		48h	0.0019781
		60h	0.00763523
		72h	0.000285902
		84h	0.000503603
		96h	0.00148553
		108h	0.00128516
		120h	0.0230679
PgRg1-047	0h	6h	0.358132
		12h	0.338595
		24h	0.392151
		36h	0.319715
		48h	0.55841
		60h	0.354542
		72h	0.00271103
		84h	0.241702
		96h	0.203123
		108h	0.129409
		120h	0.299524
PgRg1-048	0h	6h	5.09609e-05
		12h	4.04319e-05
		24h	0.000256273
		36h	8.95066e-05
		48h	0.000117197
		60h	0.00143422
		72h	0.281954
		84h	0.000184656
		96h	0.000532391
		108h	0.00022656
		120h	0.00938113
PgRg1-049	0h	6h	0.00107345
		12h	0.000486616
		24h	0.0146247
		36h	0.000157193
		48h	0.000212973
		60h	0.000259563
		72h	0.000773768
		84h	0.000175332
		96h	0.000248053
		108h	0.00194099
		120h	0.00064959
PgRg1-065	0h	6h	0.456781
		12h	0.672891
		24h	0.402435
		36h	0.766441
		48h	0.977945
		60h	0.736857
		72h	0.170573
		84h	0.328948
		96h	0.749881
		108h	0.602901
		120h	0.38284
PgRg1-069	0h	6h	0.546777
		12h	0.164935
		24h	0.807894
		36h	0.742224
		48h	0.212572
		60h	0.857562
		72h	0.0183873
		84h	0.273411
		96h	0.149646
		108h	0.117909
		120h	0.0821409
PgRg1-085	0h	6h	0.19818
		12h	0.0130574
		24h	0.0295802
		36h	0.00163585
		48h	0.00116173
		60h	0.00168531
		72h	0.0125127
		84h	0.000591865
		96h	0.00110982
		108h	0.00146575
		120h	0.00122194
PgRg1-088	0h	6h	0.0305286
		12h	0.334796
		24h	0.552641
		36h	0.057379
		48h	0.0392321
		60h	0.849125
		72h	0.355293
		84h	0.723175
		96h	0.193941
		108h	0.0651823
		120h	0.657023
PgRg1-089	0h	6h	0.00198915
		12h	3.51939e-07
		24h	0.0296098
		36h	8.59555e-06
		48h	0.0820403
		60h	0.343682
		72h	0.520605
		84h	0.178339
		96h	0.695167
		108h	0.80982
		120h	0.88032
PgRg1-090	0h	6h	0.0809021
		12h	0.123161
		24h	0.108476
		36h	0.0332665
		48h	0.0364073
		60h	0.0276634
		72h	0.166236
		84h	0.0217922
		96h	0.0253679
		108h	0.0308501
		120h	0.0395512
PgRg1-091-01	0h	6h	0.880724
		12h	0.0225217
		24h	0.0169301
		36h	0.078034
		48h	0.0105071
		60h	0.030387
		72h	7.87075e-14
		84h	0.0475106
		96h	0.0265771
		108h	0.264235
		120h	0.0957225
PgRg1-093	0h	6h	0.00371163
		12h	0.000236889
		24h	0.000148823
		36h	6.45271e-05
		48h	8.08962e-07
		60h	8.66405e-06
		72h	3.35909e-07
		84h	5.16251e-06
		96h	1.2818e-05
		108h	4.68257e-06
		120h	4.94085e-06
PgRg1-099	0h	6h	0.429451
		12h	0.857322
		24h	0.385888
		36h	0.253592
		48h	0.260814
		60h	0.103685
		72h	0.00664388
		84h	0.217638
		96h	0.620467
		108h	0.0747879
		120h	0.946242
PgRg1-112	0h	6h	0.000187404
		12h	9.5158e-05
		24h	1.75655e-05
		36h	1.15999e-05
		48h	4.51579e-06
		60h	2.05297e-05
		72h	0.000196858
		84h	4.24108e-06
		96h	1.40314e-05
		108h	1.24611e-05
		120h	2.82257e-05
