# Supplementary material for: Comprehensive Candidate Gene for Ginsenoside Rg1 Biosynthesis: Identification, Systematic Analysis, and Verification
Source: Plants (Basel). 2026 Jun 26;15(13):1987. doi: 10.3390/plants15131987 (PMC13364236; doi:10.3390/plants15131987)
Supplement: Supplementary file 1 [file plants-15-01987-s001.zip › Supplementary Table S5.xlsx]

## Sheet: S5
Supplementary Table S5. The significant correlation analysis results between Candidate genes expression and ginsenoside Rg1 content in response to MeJA regulation.
Candidate genes	r	p-value
PgRg1-010	-0.454061	0.138131
PgRg1-016	-0.395166	0.203595
PgRg1-021	-0.589	0.0437192
PgRg1-030	-0.380494	0.222406
PgRg1-034	-0.404189	0.192526
PgRg1-037	-0.44993	0.142206
PgRg1-039	-0.395722	0.202902
PgRg1-047	-0.204277	0.524227
PgRg1-048	-0.340426	0.278911
PgRg1-049	-0.357759	0.253548
PgRg1-069	-0.17697	0.582169
PgRg1-085	-0.364417	0.244177
PgRg1-088	-0.264645	0.405835
PgRg1-089	-0.180913	0.573651
PgRg1-090	-0.478857	0.115258
PgRg1-093	-0.500502	0.0974645
PgRg1-099	-0.197646	0.538065
PgRg1-112	-0.385515	0.215856
PgRg1-091-01	-0.365401	0.24281
